# Supplementary material for: Transcriptional profiling of macrophages reveals distinct parasite stage-driven signatures during early infection by Leishmania donovani
Source: Sci Rep. 2022 Apr 16;12:6369. doi: 10.1038/s41598-022-10317-6 (PMC9013368; doi:10.1038/s41598-022-10317-6)
Supplement: Supplementary file 3 — Supplementary Table S1. [file 41598_2022_10317_MOESM3_ESM.xlsx]

## Sheet: Total
Table S1. Changes in abundance of host cytosolic mRNAs upon L. donovani infection. ANOTA2SEQ analysis identified 931 transcripts modulated during amastigote infection (611 upregulated and 320 downregulated), 1491 transcripts modulated during promastigote infection (811 upregulated and 680 downregulated) and 649 transcripts (339 upregulated and 310 downregulated) differentially modulated between a…
			Amastigote Vs Uninfected			Promastigote Vs Uninfected			Promastigote Vs Amastigote
Symbol	GeneID	refseq	Fold Change (Log2)	FDR	Reg	Fold Change (Log2)	FDR	Reg	Fold Change (Log2)	FDR	Reg	General category*
0610010F05Rik	71675	NM_027860	1.35351	0.0123336	up	1.05043	0.0472504	up	NA	NA	noReg	Common
0610011F06Rik	NA	NM_026686	NA	NA	noReg	-1.10057	0.00247675	down	NA	NA	noReg	NS
1110032A03Rik	68721	NM_001311073_NM_023483	NA	NA	noReg	-1.27002	0.00122316	down	NA	NA	noReg	NS
1600014C10Rik	72244	NM_001085385_NM_028166	-1.39433	0.000335773	down	-1.21157	0.000532817	down	NA	NA	noReg	Common
1700025G04Rik	69399	NM_197990	NA	NA	noReg	-1.48709	0.00249078	down	NA	NA	noReg	NS
1700066M21Rik	73467	NM_028546	1.18689	0.0172432	up	NA	NA	noReg	NA	NA	noReg	NS
1700112E06Rik	NA	NM_028275	-1.09324	0.00466294	down	NA	NA	noReg	NA	NA	noReg	NS
1810011H11Rik	NA	NM_001163616	NA	NA	noReg	-1.39927	0.00418784	down	-1.17617	0.00872693	down	PRO Only
1810013L24Rik	69053	NM_001081400	NA	NA	noReg	1.25927	0.00124286	up	NA	NA	noReg	NS
1810024B03Rik	329509	NM_198630	NA	NA	noReg	-1.52467	0.00740912	down	NA	NA	noReg	NS
1810043G02Rik	67884	NM_026431	NA	NA	noReg	-1.65767	0.000368914	down	NA	NA	noReg	NS
2310009A05Rik	66364	NM_001308425	NA	NA	noReg	-1.35586	0.000279015	down	NA	NA	noReg	NS
2610008E11Rik	72128	NM_001004362	NA	NA	noReg	-1.26811	0.0430299	down	-1.87431	0.0064503	down	PRO Only
2810021J22Rik	69944	NM_172403	1.23234	0.0124942	up	NA	NA	noReg	NA	NA	noReg	NS
2900026A02Rik	243219	NM_172884	NA	NA	noReg	-1.81653	0.000742274	down	-1.72333	0.00100967	down	PRO Only
3110043O21Rik	NA	NM_001081343	NA	NA	noReg	1.07557	0.00065749	up	1.11686	0.000530636	up	PRO Only
4930579G24Rik	75939	NM_029482	NA	NA	noReg	-1.11772	0.0103039	down	NA	NA	noReg	NS
4933430I17Rik	214106	NM_177607	1.6927	0.0365074	up	2.75917	0.00524475	up	NA	NA	noReg	Common
5730508B09Rik	NA	NM_027482	NA	NA	noReg	1.3724	0.0131019	up	NA	NA	noReg	NS
6720489N17Rik	211378	NM_001324406_NM_173381	NA	NA	noReg	1.46354	0.0352241	up	NA	NA	noReg	NS
9030617O03Rik	NA	NM_145448	-1.5927	0.000829382	down	-2.51961	6.30224e-05	down	NA	NA	noReg	Common
9430015G10Rik	230996	NM_145557_NM_177205	NA	NA	noReg	-1.10519	0.0105163	down	NA	NA	noReg	NS
9430020K01Rik	NA	NM_001081963	1.3278	0.00817182	up	1.80201	0.0020947	up	NA	NA	noReg	Common
9830107B12Rik	328829	NM_177824_NM_001177897_NM_001177896	NA	NA	noReg	1.89358	0.0256384	up	NA	NA	noReg	NS
9930012K11Rik	268759	NM_001112735_NM_001004155	NA	NA	noReg	-1.30542	0.00108871	down	-1.03858	0.00333231	down	PRO Only
A230046K03Rik	NA	NM_001033375	1.0515	0.00178405	up	NA	NA	noReg	NA	NA	noReg	NS
A530064D06Rik	328830	NM_178796_NM_001113556	1.03267	0.0409823	up	2.36373	0.000996554	up	1.33107	0.0161227	up	PRO Enhanced
A630033H20Rik	NA	NM_001122596_NM_001122595_NM_175442	NA	NA	noReg	1.69841	0.00246104	up	NA	NA	noReg	NS
AA414768	245350	NM_001272033	1.79233	0.00172837	up	2.42534	0.000352335	up	NA	NA	noReg	Common
AA467197	433470	NM_001004174	NA	NA	noReg	1.16913	0.000486893	up	NA	NA	noReg	NS
Aaas	223921	NM_153416	NA	NA	noReg	-1.05153	0.00156138	down	NA	NA	noReg	NS
Aamdc	66273	NM_183251_NM_001177947_NM_001177946_NM_001177945	NA	NA	noReg	-1.20703	0.000977181	down	NA	NA	noReg	NS
Aatk	11302	NM_007377_NM_001198785_NM_001198787	NA	NA	noReg	-1.38429	0.000761632	down	NA	NA	noReg	NS
AB124611	382062	NM_206536_NM_001198794	-1.72688	0.000185363	down	-1.9237	6.20927e-05	down	NA	NA	noReg	Common
Abca5	217265	NM_147219	1.73131	0.040313	up	NA	NA	noReg	NA	NA	noReg	NS
Abca9	217262	NM_147220	NA	NA	noReg	-1.53205	0.0178394	down	-1.62786	0.011559	down	PRO Only
Abcb4	18670	NM_008830	NA	NA	noReg	1.1091	0.00114016	up	NA	NA	noReg	NS
Abcb9	56325	NM_019875	NA	NA	noReg	-1.77565	0.0158944	down	NA	NA	noReg	NS
Abcc1	17250	NM_008576	NA	NA	noReg	1.60958	0.000403796	up	1.17475	0.00213086	up	PRO Only
Abcc3	76408	NM_029600	NA	NA	noReg	-1.58311	8.38598e-05	down	NA	NA	noReg	NS
Abcc5	27416	NM_013790_NM_176839	NA	NA	noReg	1.65725	0.000958092	up	2.04836	0.000312846	up	PRO Only
Abce1	24015	NM_015751	1.6532	0.00254586	up	1.65521	0.00279601	up	NA	NA	noReg	Common
Abhd14b	76491	NM_029631	NA	NA	noReg	-1.21974	0.000913343	down	NA	NA	noReg	NS
Abhd15	67477	NM_026185	-1.70208	0.00206619	down	-3.69623	3.76367e-05	down	-1.99415	0.00098535	down	PRO Enhanced
Abhd17b	226016	NM_146096	1.05746	0.0175043	up	NA	NA	noReg	NA	NA	noReg	NS
Abl1	11350	NM_001283047_NM_001283046_NM_001112703_NM_009594_NM_001283045	NA	NA	noReg	-1.31714	0.000416583	down	NA	NA	noReg	NS
Abl2	11352	NM_009595_NM_001136104	1.06457	0.00075852	up	1.47465	0.00011227	up	NA	NA	noReg	Common
Abracl	73112	NM_028440	1.09543	0.00187013	up	1.37741	0.000575989	up	NA	NA	noReg	Common
Abtb1	80283	NM_030251	-1.17539	0.000480889	down	-1.69781	5.44188e-05	down	NA	NA	noReg	Common
Acad10	71985	NM_028037	NA	NA	noReg	-1.08399	0.00324631	down	NA	NA	noReg	NS
Acad12	338350	NM_178799	NA	NA	noReg	-1.11461	0.0114338	down	NA	NA	noReg	NS
Acbd3	170760	NM_133225	NA	NA	noReg	1.10062	0.00933876	up	NA	NA	noReg	NS
Acbd5	74159	NM_001102436_NM_028793_NM_001102438_NM_001102437	1.04403	0.0162216	up	NA	NA	noReg	NA	NA	noReg	NS
Accs	329470	NM_183220_NM_001290782	NA	NA	noReg	-1.29991	0.0018898	down	NA	NA	noReg	NS
Acod1	16365	NM_008392	NA	NA	noReg	4.18782	0.0122445	up	4.71133	0.00602649	up	PRO Only
Acot1	26897	NM_012006	-1.48374	0.000848516	down	-2.03427	0.000149061	down	NA	NA	noReg	Common
Acot2	171210	NM_134188	NA	NA	noReg	-1.3739	0.00128965	down	NA	NA	noReg	NS
Acot4	171282	NM_134247	2.51722	0.000748532	up	2.74616	0.000433669	up	NA	NA	noReg	Common
Acot9	56360	NM_019736_NM_001313718	NA	NA	noReg	1.01068	0.000595186	up	NA	NA	noReg	NS
Acp6	66659	NM_019800	NA	NA	noReg	-1.13634	0.00224336	down	NA	NA	noReg	NS
Acpp	56318	NM_207668_NM_019807	-2.99139	0.00859828	down	NA	NA	noReg	2.17028	0.0370542	up	AMA only
Acsf2	264895	NM_153807	NA	NA	noReg	-1.88981	0.0487867	down	NA	NA	noReg	NS
Acsl1	14081	NM_007981_NM_001302163	NA	NA	noReg	1.91437	0.00232292	up	NA	NA	noReg	NS
Acsl4	50790	NM_207625_NM_019477_NM_001033600	NA	NA	noReg	1.17127	0.00662725	up	NA	NA	noReg	NS
Acss1	68738	NM_080575	-1.04549	0.0038241	down	NA	NA	noReg	NA	NA	noReg	NS
Acss2	60525	NM_019811	-1.23165	0.00796255	down	2.12205	0.0005487	up	3.3537	4.33691e-05	up	Opposite
Actr2	66713	NM_146243	1.09311	0.0042992	up	NA	NA	noReg	NA	NA	noReg	NS
Acvr2b	11481	NM_007397_NM_001313757	NA	NA	noReg	-1.62709	0.000322433	down	-1.62669	0.000322007	down	PRO Only
Acy1	109652	NM_001276442_NM_025371	NA	NA	noReg	1.30245	0.0422231	up	NA	NA	noReg	NS
Ada	11486	NM_001272052_NM_007398	NA	NA	noReg	-1.29128	0.0081008	down	NA	NA	noReg	NS
Adamts10	224697	NM_172619	NA	NA	noReg	-1.11817	0.00101775	down	-1.01463	0.00170217	down	PRO Only
Adgre4	52614	NM_139138	-3.03311	0.0068156	down	NA	NA	noReg	NA	NA	noReg	NS
Adgrg3	54672	NM_173036	1.43521	0.00640017	up	1.31659	0.0118021	up	NA	NA	noReg	Common
Adgrg6	215798	NM_001002268	NA	NA	noReg	1.17985	0.0159631	up	NA	NA	noReg	NS
Adipor1	72674	NM_028320_NM_001306069	-1.16048	0.000590851	down	-1.30251	0.000272053	down	NA	NA	noReg	Common
Adrb2	11555	NM_007420	-1.16126	0.0261499	down	-2.48086	0.000782093	down	-1.3196	0.0169149	down	PRO Enhanced
Adrbk1	NA	NM_130863_NM_001290818	NA	NA	noReg	-1.32675	7.59756e-05	down	NA	NA	noReg	NS
Aen	68048	NM_026531_NM_001162939	NA	NA	noReg	1.14939	0.000675353	up	NA	NA	noReg	NS
Aff1	17355	NM_133919_NM_001080798	NA	NA	noReg	1.13786	0.000782093	up	NA	NA	noReg	NS
Afg3l2	69597	NM_027130	NA	NA	noReg	2.77931	4.22384e-05	up	1.92231	0.00031763	up	PRO Only
Afp	11576	NM_007423	1.30545	0.00912541	up	2.96971	0.000141546	up	1.66426	0.00304681	up	PRO Enhanced
Agl	77559	NM_001081326	NA	NA	noReg	1.49633	0.00471479	up	NA	NA	noReg	NS
Ago2	239528	NM_153178	NA	NA	noReg	1.54449	0.0011255	up	NA	NA	noReg	NS
Ahi1	52906	NM_026203_NM_001177776	1.27844	0.00187013	up	NA	NA	noReg	NA	NA	noReg	NS
AI607873	NA	NM_001204910	NA	NA	noReg	1.3793	0.000681074	up	NA	NA	noReg	NS
Aida	108909	NM_181732	NA	NA	noReg	1.29812	0.00172976	up	NA	NA	noReg	NS
Aif1	11629	NM_019467	-1.47665	0.000282288	down	NA	NA	noReg	NA	NA	noReg	NS
Aig1	66253	NM_025446	1.23717	0.00178766	up	2.08867	0.000100935	up	NA	NA	noReg	Common
Ajuba	16475	NM_010590	NA	NA	noReg	-1.90075	0.00560825	down	-2.14984	0.00268237	down	PRO Only
Akap11	219181	NM_001164503	1.15608	0.00295879	up	NA	NA	noReg	NA	NA	noReg	NS
Akap17b	338351	NM_001081956	1.45033	0.0197147	up	NA	NA	noReg	-1.64842	0.0125921	down	AMA only
Akap7	432442	NM_018747	NA	NA	noReg	-1.07186	0.0441997	down	NA	NA	noReg	NS
Akna	100182	NM_001045514_NM_001305432	NA	NA	noReg	-1.0372	0.00236283	down	NA	NA	noReg	NS
Akr7a5	110198	NM_025337	NA	NA	noReg	-1.25321	0.000234218	down	-1.09926	0.000479256	down	PRO Only
Alas1	11655	NM_020559_NM_001291835	NA	NA	noReg	2.41297	0.000356116	up	2.52845	0.000286181	up	PRO Only
Alcam	11658	NM_009655	1.176	0.000726772	up	1.53638	0.000149061	up	NA	NA	noReg	Common
Aldh4a1	212647	NM_175438	NA	NA	noReg	-1.06468	0.00268426	down	NA	NA	noReg	NS
Alms1	236266	NM_145223	NA	NA	noReg	-2.92809	0.000560433	down	-3.46334	0.000226828	down	PRO Only
Alox5	11689	NM_009662	-2.2009	0.00553261	down	NA	NA	noReg	NA	NA	noReg	NS
Alox5ap	11690	NM_009663_NM_001308462	-1.07515	0.000768506	down	-1.17884	0.000439633	down	NA	NA	noReg	Common
Ammecr1	56068	NM_019496	NA	NA	noReg	2.78628	0.0322091	up	NA	NA	noReg	NS
Ampd3	11717	NM_001276301_NM_009667	NA	NA	noReg	2.23076	2.74127e-05	up	1.85756	6.08004e-05	up	PRO Only
Amz1	231842	NM_173405	-1.5749	0.00254586	down	NA	NA	noReg	1.23797	0.00843922	up	AMA only
Angpt2	11601	NM_007426	1.14487	0.00766163	up	NA	NA	noReg	NA	NA	noReg	NS
Angptl2	26360	NM_011923	NA	NA	noReg	1.32823	0.000149716	up	NA	NA	noReg	NS
Ankdd1b	271144	NM_001042714	NA	NA	noReg	-2.28322	0.00766426	down	-2.86373	0.00219636	down	PRO Only
Ankrd13b	268445	NM_172945	1.25664	0.000587916	up	1.70746	8.60692e-05	up	NA	NA	noReg	Common
Ankrd13c	433667	NM_001013806	NA	NA	noReg	1.04229	0.0123215	up	NA	NA	noReg	NS
Ankrd13d	68423	NM_026720	NA	NA	noReg	-2.19754	6.68061e-06	down	-1.73902	3.3412e-05	down	PRO Only
Ankrd33b	67434	NM_001164441_NM_027496_NM_026153	NA	NA	noReg	1.19972	0.000770393	up	1.80564	7.50302e-05	up	PRO Only
Ankrd44	329154	NM_001081433	NA	NA	noReg	-1.12546	0.0020947	down	NA	NA	noReg	NS
Ankrd49	56503	NM_019683	1.02704	0.00361662	up	NA	NA	noReg	NA	NA	noReg	NS
Ankrd50	99696	NM_001167883	NA	NA	noReg	1.11854	0.000443629	up	NA	NA	noReg	NS
Ankrd52	237615	NM_172790	1.61222	0.00914098	up	1.32608	0.0288344	up	NA	NA	noReg	Common
Anp32a	11737	NM_009672	1.02608	0.00450983	up	NA	NA	noReg	-1.41844	0.00099508	down	AMA only
Anxa1	16952	NM_010730	1.27336	0.00102451	up	1.16236	0.00176595	up	NA	NA	noReg	Common
Anxa3	11745	NM_013470	NA	NA	noReg	1.43769	0.00111788	up	NA	NA	noReg	NS
Anxa4	11746	NM_013471	NA	NA	noReg	1.01365	0.000722859	up	NA	NA	noReg	NS
Ap1ar	211556	NM_145964	1.03431	0.00817182	up	NA	NA	noReg	NA	NA	noReg	NS
Ap1s3	252903	NM_183027	1.6749	0.0301308	up	2.67541	0.00452077	up	NA	NA	noReg	Common
Ap2a2	11772	NM_007459	NA	NA	noReg	-1.31397	0.000149061	down	NA	NA	noReg	NS
Ap3m1	55946	NM_018829	1.07495	0.00091592	up	1.05566	0.00100938	up	NA	NA	noReg	Common
Ap3s1	11777	NM_009681_NM_001303015	NA	NA	noReg	1.36127	0.000156485	up	NA	NA	noReg	NS
Ap5s1	69596	NM_001291032_NM_001291031_NM_027129	-1.05554	0.000726772	down	NA	NA	noReg	NA	NA	noReg	NS
Aph1b	208117	NM_177583	-1.0351	0.012836	down	NA	NA	noReg	NA	NA	noReg	NS
Aph1c	68318	NM_026674	-1.04686	0.0105744	down	NA	NA	noReg	1.01016	0.0138847	up	AMA only
Apoc1	11812	NM_001110009_NM_007469	-3.65113	0.00149449	down	-1.84811	0.0428171	down	1.80302	0.038939	up	AMA Enhanced
App	11820	NM_001198823_NM_001198824_NM_001198826_NM_001198825_NM_007471	NA	NA	noReg	1.08116	0.00343277	up	NA	NA	noReg	NS
Appl1	72993	NM_145221	1.41317	0.00228745	up	NA	NA	noReg	NA	NA	noReg	NS
Arap3	106952	NM_139206_NM_001205336	NA	NA	noReg	-1.62	0.000532231	down	-1.19545	0.00256417	down	PRO Only
Arfgef3	215821	NM_001033258	1.28036	0.0296951	up	2.85684	0.000743887	up	1.57647	0.0137316	up	PRO Enhanced
Arhgap15	76117	NM_153820_NM_001301831_NM_001301832	-1.14364	0.0498905	down	NA	NA	noReg	NA	NA	noReg	NS
Arhgap19	71085	NM_001163495_NM_027667	NA	NA	noReg	-1.09274	0.00620791	down	NA	NA	noReg	NS
Arhgap26	71302	NM_175164	-1.01042	0.0241984	down	-1.65954	0.00291422	down	NA	NA	noReg	Common
Arhgap5	11855	NM_009706	1.25855	0.0319037	up	NA	NA	noReg	NA	NA	noReg	NS
Arhgef18	102098	NM_133962	NA	NA	noReg	-1.85302	0.00880117	down	-1.72316	0.0107605	down	PRO Only
Arhgef39	230098	NM_001013377	-1.14526	0.0388224	down	NA	NA	noReg	NA	NA	noReg	NS
Arid4b	94246	NM_194262_NM_198122	1.00092	0.0105101	up	NA	NA	noReg	NA	NA	noReg	NS
Arid5a	214855	NM_001290727_NM_145996_NM_001172206_NM_001172205_NM_001290726	-1.23372	0.00174043	down	NA	NA	noReg	1.4347	0.000855613	up	AMA only
Arih1	23806	NM_019927	NA	NA	noReg	1.00046	0.00442254	up	NA	NA	noReg	NS
Arl1	104303	NM_025859	NA	NA	noReg	1.46789	6.1283e-05	up	NA	NA	noReg	NS
Arl5c	217151	NM_207231	-1.02836	0.0411192	down	NA	NA	noReg	1.31488	0.0168056	up	AMA only
Arl8b	67166	NM_026011	NA	NA	noReg	1.31564	0.00125833	up	NA	NA	noReg	NS
Armc3	70882	NM_001271565_NM_001271564_NM_001271563_NM_001081083	NA	NA	noReg	-1.87289	0.000175307	down	-1.05309	0.00355044	down	PRO Only
Armcx2	67416	NM_001166397_NM_001166398_NM_026139	2.14841	0.0161731	up	NA	NA	noReg	NA	NA	noReg	NS
Arrb2	216869	NM_001271359_NM_001271358_NM_001271360_NM_145429	NA	NA	noReg	-1.42436	0.000279015	down	NA	NA	noReg	NS
Arrdc3	105171	NM_001042591	NA	NA	noReg	-2.39214	0.00085301	down	-1.5718	0.00702264	down	PRO Only
Asap3	230837	NM_001008232	NA	NA	noReg	-1.51374	0.0322127	down	NA	NA	noReg	NS
Ascc3	77987	NM_198007	1.5503	0.000409942	up	1.53646	0.000336479	up	NA	NA	noReg	Common
Ash1l	192195	NM_138679	1.05735	0.00187013	up	NA	NA	noReg	NA	NA	noReg	NS
Asns	27053	NM_012055	NA	NA	noReg	1.44577	0.000551357	up	1.58907	0.000338274	up	PRO Only
Asrgl1	66514	NM_025610	NA	NA	noReg	-1.4873	0.000722859	down	NA	NA	noReg	NS
Ass1	11898	NM_007494	NA	NA	noReg	2.46729	0.00388025	up	2.09915	0.00774789	up	PRO Only
Atad2	70472	NM_027435	1.29426	0.00840489	up	NA	NA	noReg	NA	NA	noReg	NS
Atad5	237877	NM_001029856	2.25452	0.0147156	up	NA	NA	noReg	-2.50696	0.0102299	down	AMA only
Atf1	11908	NM_007497	NA	NA	noReg	1.78371	4.70997e-05	up	NA	NA	noReg	NS
Atf3	11910	NM_007498	NA	NA	noReg	1.41462	0.000205236	up	1.06008	0.00102151	up	PRO Only
Atf4	11911	NM_009716_NM_001287180	NA	NA	noReg	1.21323	0.00100551	up	NA	NA	noReg	NS
Atf5	107503	NM_030693	NA	NA	noReg	1.16777	0.000104724	up	NA	NA	noReg	NS
Atic	108147	NM_026195	1.34713	0.00103291	up	NA	NA	noReg	NA	NA	noReg	NS
Atm	11920	NM_007499	1.50749	0.00048357	up	NA	NA	noReg	-1.15074	0.00172464	down	AMA only
Atp11c	320940	NM_001037863_NM_001001798	1.5495	0.00406701	up	NA	NA	noReg	NA	NA	noReg	NS
Atp13a2	74772	NM_029097_NM_001164366	NA	NA	noReg	-1.02054	0.000411276	down	NA	NA	noReg	NS
Atp6ap2	70495	NM_027439	NA	NA	noReg	1.07009	0.000754735	up	NA	NA	noReg	NS
Atp6v0d2	242341	NM_175406	1.75009	0.000223915	up	2.35442	3.76367e-05	up	NA	NA	noReg	Common
Atp6v1a	11964	NM_007508	NA	NA	noReg	1.24984	0.000368018	up	NA	NA	noReg	NS
Atp6v1c1	66335	NM_025494	NA	NA	noReg	1.16329	0.000302373	up	NA	NA	noReg	NS
Atp6v1h	108664	NM_133826_NM_001310442	NA	NA	noReg	1.91001	4.04866e-05	up	1.02337	0.00114846	up	PRO Only
AU041133	216177	NM_001163064	2.16617	0.00570483	up	NA	NA	noReg	-1.34192	0.0479628	down	AMA only
Aurka	20878	NM_001291185_NM_011497	-1.25519	0.00382907	down	NA	NA	noReg	NA	NA	noReg	NS
Aurkb	20877	NM_011496	-1.01523	0.00440878	down	NA	NA	noReg	NA	NA	noReg	NS
Avpi1	69534	NM_027106	-1.23442	0.00258154	down	NA	NA	noReg	NA	NA	noReg	NS
Axl	26362	NM_001190974_NM_001190975_NM_009465	-1.15006	0.018502	down	NA	NA	noReg	NA	NA	noReg	NS
Azin1	54375	NM_018745_NM_001102458_NM_001301688	1.38705	0.000443331	up	2.05216	4.22384e-05	up	NA	NA	noReg	Common
Azin2	242669	NM_001301841_NM_172875	NA	NA	noReg	-1.15436	0.0282172	down	NA	NA	noReg	NS
B3galnt1	26879	NM_020026	NA	NA	noReg	-1.29276	0.00434628	down	-1.45087	0.00219636	down	PRO Only
B3gnt8	232984	NM_146184_NM_001036740	NA	NA	noReg	-1.68611	5.44188e-05	down	NA	NA	noReg	NS
B430306N03Rik	320148	NM_177083	NA	NA	noReg	1.74065	0.00261088	up	1.10686	0.0208018	up	PRO Only
B4gat1	108902	NM_175383	NA	NA	noReg	-1.07813	0.000302137	down	NA	NA	noReg	NS
B9d1	27078	NM_013717	NA	NA	noReg	-1.40352	0.00654896	down	NA	NA	noReg	NS
Bag2	213539	NM_145392	NA	NA	noReg	1.02678	0.00661377	up	1.25046	0.00219485	up	PRO Only
Bahcc1	268515	NM_198423	NA	NA	noReg	-1.26425	0.0014587	down	NA	NA	noReg	NS
Basp1	70350	NM_027395	1.11112	0.00919271	up	1.65761	0.0014746	up	NA	NA	noReg	Common
Bbs1	52028	NM_001033128	NA	NA	noReg	-1.45055	0.00805718	down	NA	NA	noReg	NS
Bbs2	67378	NM_026116	NA	NA	noReg	-1.24444	0.0457134	down	NA	NA	noReg	NS
BC026585	NA	NM_001033284	NA	NA	noReg	-1.0584	0.00109031	down	NA	NA	noReg	NS
BC028528	229600	NM_153513	-1.12281	0.00294742	down	NA	NA	noReg	NA	NA	noReg	NS
BC030336	NA	NM_001164580	1.42025	0.00335099	up	NA	NA	noReg	NA	NA	noReg	NS
BC037034	231807	NM_153161	NA	NA	noReg	-1.36259	0.0204382	down	-1.18453	0.0306244	down	PRO Only
BC094916	NA	NM_001024721	NA	NA	noReg	1.95464	0.0212785	up	1.83837	0.0230193	up	PRO Only
BC147527	625360	NM_001037925	-1.47966	0.0171174	down	NA	NA	noReg	1.38224	0.0255183	up	AMA only
Bcap29	12033	NM_007530_NM_001164090	1.22315	0.00892958	up	NA	NA	noReg	NA	NA	noReg	NS
Bcar3	29815	NM_013867	NA	NA	noReg	1.1332	0.000777086	up	NA	NA	noReg	NS
Bckdha	12039	NM_007533	-1.41551	0.000447113	down	-1.29688	0.000575989	down	NA	NA	noReg	Common
Bcl2	12043	NM_009741_NM_177410	3.58247	0.0104449	up	3.02509	0.0293785	up	NA	NA	noReg	Common
Bcl2a1a	12044	NM_009742	NA	NA	noReg	3.74509	0.00356424	up	2.04024	0.0484721	up	PRO Only
Bcl2a1b	12045	NM_007534	1.12154	0.0236617	up	2.38265	0.000720409	up	1.26112	0.0159791	up	PRO Enhanced
Bcl2a1d	12047	NM_007536	1.2899	0.0190014	up	2.81088	0.000461108	up	1.52098	0.010321	up	PRO Enhanced
Bcr	110279	NM_001081412	1.03054	0.0105695	up	-1.09931	0.0101124	down	-2.12985	0.000311692	down	Opposite
Bdh2	69772	NM_027208_NM_001172055	2.00294	0.000523418	up	1.69165	0.00108871	up	NA	NA	noReg	Common
Bdp1	544971	NM_001081061	1.18006	0.0101695	up	NA	NA	noReg	NA	NA	noReg	NS
Bhlhe40	20893	NM_011498	1.04861	0.00432664	up	1.93905	0.000179687	up	NA	NA	noReg	Common
Bhlhe41	79362	NM_001271768_NM_024469	NA	NA	noReg	1.31617	0.00670468	up	NA	NA	noReg	NS
Birc5	11799	NM_009689_NM_001012273	-1.40919	0.0108435	down	NA	NA	noReg	1.12879	0.031363	up	AMA only
Blzf1	66352	NM_001160209_NM_001160208_NM_025505	NA	NA	noReg	1.32266	0.000276302	up	NA	NA	noReg	NS
Bmf	171543	NM_138313_NM_001311140	-1.23654	0.000447113	down	-1.2335	0.00035777	down	NA	NA	noReg	Common
Bmp2	12156	NM_007553	-1.5656	0.0303154	down	NA	NA	noReg	NA	NA	noReg	NS
Bmyc	107771	NM_023326	NA	NA	noReg	-2.50899	0.000403485	down	-2.05163	0.00120397	down	PRO Only
Bnip3	12176	NM_009760	NA	NA	noReg	1.005	0.00100051	up	1.8964	3.3412e-05	up	PRO Only
Borcs6	71923	NM_028005	NA	NA	noReg	-1.17445	0.000268587	down	NA	NA	noReg	NS
Bphl	68021	NM_026512	NA	NA	noReg	-1.10939	0.000421599	down	NA	NA	noReg	NS
Bsn	12217	NM_007567	NA	NA	noReg	1.14689	0.0048089	up	NA	NA	noReg	NS
Btbd11	74007	NM_028709_NM_001017525	NA	NA	noReg	-2.00168	0.00824647	down	-1.69534	0.0153769	down	PRO Only
Btbd2	208198	NM_145361	NA	NA	noReg	-1.1497	0.000640986	down	NA	NA	noReg	NS
Btg2	12227	NM_007570	-1.02349	0.00160306	down	-1.14122	0.000925711	down	NA	NA	noReg	Common
Bzw1	66882	NM_025824	NA	NA	noReg	1.47826	5.41556e-05	up	NA	NA	noReg	NS
Bzw2	66912	NM_025840	1.42301	0.00267122	up	NA	NA	noReg	NA	NA	noReg	NS
C130050O18Rik	319772	NM_177000	-1.8133	0.000185363	down	-1.96051	6.98172e-05	down	NA	NA	noReg	Common
C1galt1	94192	NM_052993	1.83446	0.0286454	up	NA	NA	noReg	NA	NA	noReg	NS
C1qa	12259	NM_007572	NA	NA	noReg	-1.4514	0.000512353	down	-1.83751	0.000144686	down	PRO Only
C1ra	50909	NM_023143	-1.44431	0.0092201	down	NA	NA	noReg	1.23588	0.0205043	up	AMA only
C1rb	667277	NM_001113356	-1.54287	0.0118352	down	NA	NA	noReg	1.45263	0.0171597	up	AMA only
C1rl	232371	NM_181344	-1.0532	0.0191541	down	-1.02669	0.0288194	down	NA	NA	noReg	Common
C2cd3	277939	NM_001017985	NA	NA	noReg	-1.22521	0.000737096	down	NA	NA	noReg	NS
C330006A16Rik	NA	NM_001256522_NM_001256521	NA	NA	noReg	-2.07455	0.00116485	down	-1.5491	0.00495171	down	PRO Only
C330007P06Rik	77644	NM_029951	1.46224	0.00283407	up	1.1933	0.00930377	up	NA	NA	noReg	Common
C5ar1	12273	NM_007577_NM_001173550	NA	NA	noReg	-1.38248	0.00085301	down	-1.18778	0.001913	down	PRO Only
C5ar2	319430	NM_176912_NM_001146005	NA	NA	noReg	-1.644	0.00118596	down	-1.60391	0.00134548	down	PRO Only
Cacna1b	12287	NM_001042528_NM_007579	1.85494	0.00469259	up	2.06649	0.0031971	up	NA	NA	noReg	Common
Cacna1f	54652	NM_019582	NA	NA	noReg	-1.26894	0.0070664	down	-1.30006	0.0055006	down	PRO Only
Cacnb4	12298	NM_146123_NM_001037099_NM_001285428_NM_001285427_NM_001285426	-1.1087	0.00930487	down	-1.13266	0.0109361	down	NA	NA	noReg	Common
Cacybp	12301	NM_009786	1.3632	0.000837391	up	1.31281	0.00100939	up	NA	NA	noReg	Common
Cad	69719	NM_001289522_NM_001289523_NM_023525	1.31545	0.00188393	up	NA	NA	noReg	-1.17225	0.00336517	down	AMA only
Calcoco1	67488	NM_026192	NA	NA	noReg	-1.14307	0.00546181	down	NA	NA	noReg	NS
Calcrl	54598	NM_018782	1.99446	0.000590851	up	1.35483	0.004081	up	NA	NA	noReg	Common
Calr	12317	NM_007591	NA	NA	noReg	1.18069	0.00673554	up	NA	NA	noReg	NS
Camk2d	108058	NM_023813_NM_001293666_NM_001293664_NM_001293663_NM_001025438_NM_001293665_NM_001025439	1.20821	0.0199432	up	1.82532	0.0035519	up	NA	NA	noReg	Common
Camkmt	73582	NM_028576	NA	NA	noReg	-1.06876	0.00937383	down	NA	NA	noReg	NS
Canx	12330	NM_001110500_NM_001110499_NM_007597	1.02786	0.000602703	up	NA	NA	noReg	NA	NA	noReg	NS
Capn5	12337	NM_007602_NM_001301250	NA	NA	noReg	-1.24736	0.00120718	down	NA	NA	noReg	NS
Capn7	12339	NM_009796	1.03064	0.0101045	up	NA	NA	noReg	NA	NA	noReg	NS
Car13	71934	NM_024495	NA	NA	noReg	1.39633	0.00158794	up	1.39957	0.00151756	up	PRO Only
Card6	239319	NM_001163138	NA	NA	noReg	-1.70855	0.000764504	down	-1.21384	0.00414721	down	PRO Only
Card9	332579	NM_001037747	NA	NA	noReg	-1.37483	0.0265929	down	NA	NA	noReg	NS
Casp1	12362	NM_009807	NA	NA	noReg	1.24559	0.00464696	up	NA	NA	noReg	NS
Casp2	12366	NM_007610	NA	NA	noReg	-1.16703	0.00168112	down	NA	NA	noReg	NS
Casp4	12363	NM_007609	NA	NA	noReg	2.18942	0.00451382	up	1.71758	0.0129143	up	PRO Only
Casp6	12368	NM_009811	NA	NA	noReg	-1.3034	6.30224e-05	down	NA	NA	noReg	NS
Cat	12359	NM_009804	NA	NA	noReg	1.36885	0.000977181	up	1.33867	0.00113901	up	PRO Only
Cav1	12389	NM_007616_NM_001243064	NA	NA	noReg	1.31672	0.0125044	up	NA	NA	noReg	NS
Cav2	12390	NM_001277756_NM_016900	NA	NA	noReg	1.18055	0.000955325	up	NA	NA	noReg	NS
Cbr3	109857	NM_173047	NA	NA	noReg	1.44343	8.20455e-05	up	1.83063	3.3412e-05	up	PRO Only
Cbx3	12417	NM_007624	1.35308	0.0170596	up	NA	NA	noReg	-1.43859	0.0146152	down	AMA only
Cbx7	52609	NM_144811	NA	NA	noReg	-1.08453	0.00436381	down	NA	NA	noReg	NS
Cbx8	30951	NM_013926	NA	NA	noReg	-1.21709	0.000482559	down	NA	NA	noReg	NS
Ccdc114	211535	NM_001033243	NA	NA	noReg	-1.46913	0.00880117	down	-1.21747	0.0179025	down	PRO Only
Ccdc14	239839	NM_172824	1.34382	0.0457108	up	NA	NA	noReg	NA	NA	noReg	NS
Ccdc163	68394	NM_026714	-1.1088	0.000985244	down	-1.00175	0.00177734	down	NA	NA	noReg	Common
Ccdc166	223648	NM_001163518_NM_146059	NA	NA	noReg	-1.18761	0.011566	down	NA	NA	noReg	NS
Ccdc171	320226	NM_001081012	NA	NA	noReg	-1.45707	0.0476041	down	-2.00219	0.0103399	down	PRO Only
Ccdc173	75051	NM_001077684	1.55455	0.0262428	up	NA	NA	noReg	NA	NA	noReg	NS
Ccdc25	67179	NM_145944	1.23168	0.00076034	up	1.31391	0.000491695	up	NA	NA	noReg	Common
Ccdc28a	215814	NM_144820	-1.10226	0.00270186	down	-1.68408	0.000314167	down	NA	NA	noReg	Common
Ccdc28b	66264	NM_025455	NA	NA	noReg	-1.26272	0.00012562	down	NA	NA	noReg	NS
Ccdc34	68201	NM_026613	NA	NA	noReg	-1.31382	0.00168294	down	-1.39085	0.00122914	down	PRO Only
Ccdc77	67200	NM_026028	1.56591	0.0147722	up	NA	NA	noReg	NA	NA	noReg	NS
Ccl2	20296	NM_011333	1.92366	0.00908187	up	NA	NA	noReg	-1.61006	0.02208	down	AMA only
Ccl5	20304	NM_013653	-2.23606	0.0415587	down	NA	NA	noReg	2.43928	0.033043	up	AMA only
Ccl6	20305	NM_009139	-1.46724	0.00156815	down	-1.20529	0.00469685	down	NA	NA	noReg	Common
Ccnb1	268697	NM_172301	-1.38526	0.0385494	down	NA	NA	noReg	1.70612	0.0183573	up	AMA only
Ccnb2	12442	NM_007630	-2.21788	0.00587622	down	NA	NA	noReg	2.07338	0.00857966	up	AMA only
Ccnd1	12443	NM_007631	3.24823	0.00172837	up	NA	NA	noReg	-2.8485	0.00330939	down	AMA only
Ccnd2	12444	NM_009829	1.94746	0.00186584	up	NA	NA	noReg	-1.22246	0.0176627	down	AMA only
Ccnl1	56706	NM_019937	1.16963	0.000724834	up	NA	NA	noReg	NA	NA	noReg	NS
Ccnyl1	227210	NM_001097644	1.09138	0.00282563	up	NA	NA	noReg	NA	NA	noReg	NS
Ccr1	12768	NM_009912	NA	NA	noReg	1.965	9.56097e-05	up	2.0011	8.34282e-05	up	PRO Only
Ccr2	12772	NM_009915	NA	NA	noReg	-1.53221	0.00115212	down	-1.3875	0.00192875	down	PRO Only
Ccrl2	54199	NM_017466_NM_001302377_NM_001302376	NA	NA	noReg	1.84101	9.56097e-05	up	2.31352	3.3412e-05	up	PRO Only
Cct6a	12466	NM_009838	NA	NA	noReg	1.02056	0.00170668	up	NA	NA	noReg	NS
Cd101	630146	NM_001167906	-1.20887	0.000335773	down	-1.75796	3.76367e-05	down	NA	NA	noReg	Common
Cd109	235505	NM_153098	2.78178	0.00137863	up	2.92091	0.00108881	up	NA	NA	noReg	Common
Cd14	12475	NM_009841	-1.81164	0.000256307	down	NA	NA	noReg	1.10954	0.00230586	up	AMA only
Cd180	17079	NM_008533	1.28529	0.0010266	up	1.93367	0.000108515	up	NA	NA	noReg	Common
Cd200	17470	NM_010818	2.56245	0.000602703	up	4.64322	2.66203e-05	up	2.08077	0.00158696	up	PRO Enhanced
Cd209a	170786	NM_133238	-2.30013	0.0436064	down	NA	NA	noReg	NA	NA	noReg	NS
Cd244	NA	NM_018729	NA	NA	noReg	1.17385	0.0152301	up	NA	NA	noReg	NS
Cd24a	12484	NM_009846	NA	NA	noReg	1.82098	0.0254033	up	1.49981	0.0459082	up	PRO Only
Cd274	60533	NM_021893	NA	NA	noReg	2.83811	0.000112347	up	2.57924	0.000210027	up	PRO Only
Cd2ap	12488	NM_009847	1.20222	0.00229558	up	NA	NA	noReg	NA	NA	noReg	NS
Cd300a	217303	NM_170758	-1.19419	0.00148397	down	NA	NA	noReg	NA	NA	noReg	NS
Cd300ld	217305	NM_145437	-1.54235	0.000138173	down	NA	NA	noReg	NA	NA	noReg	NS
Cd300lf	246746	NM_001169153_NM_145634	-1.02689	0.00251307	down	-1.41459	0.000482559	down	NA	NA	noReg	Common
Cd302	66205	NM_025422_NM_001290660	-1.00487	0.00535206	down	NA	NA	noReg	NA	NA	noReg	NS
Cd33	12489	NM_001111058_NM_021293	-1.00406	0.0177733	down	-1.15141	0.0125486	down	NA	NA	noReg	Common
Cd36	12491	NM_001159558_NM_001159557_NM_001159556_NM_001159555_NM_007643	1.93063	0.000856068	up	2.73672	0.000122047	up	NA	NA	noReg	Common
Cd40	21939	NM_170704_NM_170703_NM_170702_NM_011611	NA	NA	noReg	1.18216	0.0225213	up	1.1393	0.0219493	up	PRO Only
Cd52	23833	NM_013706	-1.33146	0.000781805	down	NA	NA	noReg	NA	NA	noReg	NS
Cd5l	11801	NM_009690	1.30763	0.00291531	up	NA	NA	noReg	NA	NA	noReg	NS
Cd74	16149	NM_010545_NM_001042605	-1.27092	0.00865238	down	NA	NA	noReg	NA	NA	noReg	NS
Cd79b	15985	NM_008339_NM_001313939	-1.13954	0.0230038	down	-1.62468	0.00575462	down	NA	NA	noReg	Common
Cd83	12522	NM_009856_NM_001289915	-1.38889	0.00255221	down	NA	NA	noReg	NA	NA	noReg	NS
Cd86	12524	NM_019388	NA	NA	noReg	1.56712	0.00331279	up	1.11154	0.0156732	up	PRO Only
Cdc42ep3	260409	NM_026514	NA	NA	noReg	-1.60443	4.70997e-05	down	-1.29305	0.000149236	down	PRO Only
Cdc6	23834	NM_001025779_NM_011799	NA	NA	noReg	-1.5259	0.0349273	down	-1.52132	0.0292637	down	PRO Only
Cdca5	67849	NM_026410	-1.09957	0.0153167	down	-1.23766	0.0116	down	NA	NA	noReg	Common
Cdca7	66953	NM_025866	1.95455	0.00361662	up	NA	NA	noReg	NA	NA	noReg	NS
Cdk14	18647	NM_001310448_NM_011074	1.33809	0.00257667	up	NA	NA	noReg	NA	NA	noReg	NS
Cdk2ap2	52004	NM_026373	-1.24816	0.00652622	down	NA	NA	noReg	NA	NA	noReg	NS
Cdk5rap3	80280	NM_030248_NM_001308183	NA	NA	noReg	-1.03785	0.0007496	down	NA	NA	noReg	NS
Cdk6	12571	NM_009873	1.69028	0.000185363	up	2.06663	4.04866e-05	up	NA	NA	noReg	Common
Cdkn1a	12575	NM_001111099_NM_007669	-1.1799	0.000829382	down	NA	NA	noReg	1.221	0.000720979	up	AMA only
Cdkn1b	12576	NM_009875	NA	NA	noReg	-1.18003	0.00922306	down	NA	NA	noReg	NS
Cdkn1c	12577	NM_001161624_NM_009876	NA	NA	noReg	1.7606	0.000544987	up	1.32428	0.00237815	up	PRO Only
Cdkn2c	12580	NM_007671_NM_001301368	NA	NA	noReg	-1.24461	0.000561707	down	NA	NA	noReg	NS
Cdkn3	72391	NM_028222	-1.58049	0.0334856	down	NA	NA	noReg	NA	NA	noReg	NS
Cdnf	227526	NM_177647	-1.40472	0.0495655	down	NA	NA	noReg	NA	NA	noReg	NS
Cdr2	12585	NM_007672	1.21485	0.0372249	up	NA	NA	noReg	NA	NA	noReg	NS
Cdv3	321022	NM_001134427_NM_001134426_NM_175833_NM_175565	NA	NA	noReg	1.10853	0.00429177	up	NA	NA	noReg	NS
Cdyl	12593	NM_009881_NM_001123386	1.05821	0.0182209	up	1.17698	0.0149932	up	NA	NA	noReg	Common
Cebpb	12608	NM_009883_NM_001287739_NM_001287738	NA	NA	noReg	1.4503	0.0474418	up	NA	NA	noReg	NS
Cenpa	12615	NM_007681_NM_001302132_NM_001302131_NM_001302130_NM_001302129	-1.59155	0.00282563	down	NA	NA	noReg	1.10925	0.0164407	up	AMA only
Cenpm	66570	NM_001080158_NM_025639_NM_178269	NA	NA	noReg	-1.44921	0.00942295	down	NA	NA	noReg	NS
Cep295	319675	NM_176976	1.8203	0.0127184	up	NA	NA	noReg	NA	NA	noReg	NS
Cep41	83922	NM_031998	1.34303	0.044392	up	NA	NA	noReg	-1.47293	0.0347986	down	AMA only
Cep76	225659	NM_001081073	1.0112	0.0333463	up	1.02799	0.0420664	up	NA	NA	noReg	Common
Cers4	67260	NM_026058	-1.49777	0.00370789	down	-1.43333	0.00545743	down	NA	NA	noReg	Common
Cers6	241447	NM_172856	NA	NA	noReg	1.008	0.0207188	up	1.18538	0.00826869	up	PRO Only
Cfap126	75472	NM_001081275	-1.46998	0.0151654	down	-2.58421	0.00109838	down	NA	NA	noReg	Common
Cfb	14962	NM_008198_NM_001142706	-1.66802	0.00751918	down	NA	NA	noReg	2.49358	0.00114009	up	AMA only
Cfh	12628	NM_009888	-1.04863	0.0258091	down	NA	NA	noReg	NA	NA	noReg	NS
Cflar	12633	NM_001289704_NM_001293804_NM_207653_NM_009805_NM_001293805	NA	NA	noReg	1.22218	0.000992543	up	NA	NA	noReg	NS
Cfp	18636	NM_008823	NA	NA	noReg	-1.18366	0.00373114	down	NA	NA	noReg	NS
Cgnl1	68178	NM_026599_NM_001304362	1.31427	0.00116921	up	1.5671	0.000461514	up	NA	NA	noReg	Common
Cgref1	68567	NM_026770_NM_001160149	2.28367	0.000181003	up	5.30215	9.21247e-07	up	3.01847	3.3412e-05	up	PRO Enhanced
Chka	12660	NM_001271496_NM_013490	NA	NA	noReg	1.05352	0.00326438	up	NA	NA	noReg	NS
Chn2	69993	NM_001163640_NM_001311133_NM_001311134_NM_023543	NA	NA	noReg	-2.45557	0.00532338	down	-1.54721	0.0369673	down	PRO Only
Chordc1	66917	NM_025844	1.07281	0.00240567	up	NA	NA	noReg	NA	NA	noReg	NS
Chpf2	100910	NM_133913	NA	NA	noReg	1.50169	0.00083416	up	1.0093	0.00606503	up	PRO Only
Chst11	58250	NM_021439	2.94011	0.000900539	up	4.58154	7.66666e-05	up	1.64144	0.0155306	up	PRO Enhanced
Chuk	12675	NM_001162410_NM_007700	1.04891	0.010618	up	NA	NA	noReg	NA	NA	noReg	NS
Cib2	56506	NM_019686	-1.57087	0.00118934	down	-1.4625	0.0018227	down	NA	NA	noReg	Common
Cipc	217732	NM_001289430_NM_001289431_NM_001289429_NM_173735_NM_001289432	NA	NA	noReg	1.71367	8.38598e-05	up	1.46609	0.000211135	up	PRO Only
Cirbp	12696	NM_007705	-1.21376	0.0432763	down	-1.67327	0.0150166	down	NA	NA	noReg	Common
Clasp2	76499	NM_001114347_NM_001286599_NM_001286603_NM_001286601_NM_001081960_NM_001286602_NM_029633_NM_001286600	NA	NA	noReg	-1.01414	0.00332451	down	NA	NA	noReg	NS
Clcn7	26373	NM_011930_NM_001317404	NA	NA	noReg	1.04953	0.00545163	up	1.00694	0.00593352	up	PRO Only
Clec4a1	269799	NM_199311	-1.61933	0.00114103	down	-1.51172	0.00172774	down	NA	NA	noReg	Common
Clec4a2	26888	NM_001170332_NM_001170333_NM_011999	-1.73194	8.79949e-05	down	-1.22327	0.000268499	down	NA	NA	noReg	Common
Clec4a3	73149	NM_001204241_NM_153197	-1.63782	0.00756717	down	-1.27478	0.0300524	down	NA	NA	noReg	Common
Clec4b1	69810	NM_027218_NM_001190310	-1.72789	0.000398424	down	-1.22729	0.0019812	down	NA	NA	noReg	Common
Clec4e	56619	NM_019948	NA	NA	noReg	3.46739	0.00406254	up	2.94263	0.00811311	up	PRO Only
Clec4n	56620	NM_001190321_NM_001190320_NM_020001	-1.64884	0.00102941	down	NA	NA	noReg	1.49726	0.00176876	up	AMA only
Clec5a	23845	NM_021364_NM_001038604	NA	NA	noReg	1.46108	0.0048089	up	NA	NA	noReg	NS
Clic4	29876	NM_013885	NA	NA	noReg	1.52919	0.00085301	up	NA	NA	noReg	NS
Clip2	269713	NM_001039162_NM_009990	1.02055	0.00930487	up	NA	NA	noReg	NA	NA	noReg	NS
Cln5	211286	NM_001033242	NA	NA	noReg	1.50662	0.000150333	up	1.45125	0.000210027	up	PRO Only
Cln6	76524	NM_001033175	NA	NA	noReg	-1.37951	0.000175307	down	NA	NA	noReg	NS
Cltb	74325	NM_028870	NA	NA	noReg	1.37157	0.000167339	up	NA	NA	noReg	NS
Clybl	69634	NM_029556	NA	NA	noReg	-1.19776	0.00168257	down	NA	NA	noReg	NS
Cmc2	66531	NM_026844	NA	NA	noReg	-1.23969	0.00203175	down	NA	NA	noReg	NS
Cmpk1	66588	NM_025647	NA	NA	noReg	1.03641	0.00182575	up	NA	NA	noReg	NS
Cmpk2	22169	NM_020557	NA	NA	noReg	2.82363	0.00321293	up	2.1749	0.0105065	up	PRO Only
Cnnm2	94219	NM_033569_NM_001102471	-1.30076	0.0186289	down	-1.45182	0.0151456	down	NA	NA	noReg	Common
Cnnm4	94220	NM_033570	NA	NA	noReg	-1.50553	0.00100852	down	NA	NA	noReg	NS
Cnot6	104625	NM_001290741_NM_212484	1.10129	0.00482633	up	NA	NA	noReg	NA	NA	noReg	NS
Cnr2	12802	NM_009924_NM_001305278	NA	NA	noReg	-1.16517	8.38598e-05	down	NA	NA	noReg	NS
Cnrip1	380686	NM_029861	NA	NA	noReg	-1.16117	0.0122021	down	-1.2946	0.00632215	down	PRO Only
Cog3	338337	NM_177381	NA	NA	noReg	1.3538	0.000315546	up	NA	NA	noReg	NS
Col18a1	12822	NM_001109991_NM_009929	1.07422	0.017209	up	NA	NA	noReg	NA	NA	noReg	NS
Col4a5	12830	NM_001163155_NM_007736	NA	NA	noReg	1.71602	0.0275404	up	1.51179	0.0378794	up	PRO Only
Coq10b	67876	NM_001039710_NM_026424	NA	NA	noReg	1.63007	3.76367e-05	up	NA	NA	noReg	NS
Coro1a	12721	NM_009898_NM_001301374	NA	NA	noReg	-1.63297	3.76367e-05	down	-1.06236	0.000332643	down	PRO Only
Cox7a2l	20463	NM_001159529_NM_009187	-1.28579	0.000199342	down	NA	NA	noReg	NA	NA	noReg	NS
Cpd	12874	NM_007754	1.53133	0.00211719	up	1.38684	0.00385773	up	NA	NA	noReg	Common
Cpeb3	208922	NM_198300_NM_001290826_NM_001290829_NM_001290828_NM_001290827	NA	NA	noReg	-1.1242	0.00806352	down	-1.60114	0.00122914	down	PRO Only
Cpeb4	67579	NM_001290678_NM_001290676_NM_026252	1.49627	0.0010071	up	2.15615	0.000136471	up	NA	NA	noReg	Common
Cpne8	66871	NM_025815_NM_001033851	3.14077	0.000162063	up	NA	NA	noReg	-2.75044	0.000167247	down	AMA only
Cpsf2	51786	NM_016856	NA	NA	noReg	1.11536	0.00795562	up	NA	NA	noReg	NS
Cpsf6	432508	NM_001310609_NM_001013391	NA	NA	noReg	1.05742	0.000336479	up	NA	NA	noReg	NS
Cracr2b	213573	NM_001025103	-1.23525	0.0180108	down	-2.13916	0.00150841	down	NA	NA	noReg	Common
Cradd	12905	NM_009950	NA	NA	noReg	-1.08058	0.000285191	down	NA	NA	noReg	NS
Creb5	231991	NM_001327821_NM_172728	NA	NA	noReg	1.29632	0.00428507	up	NA	NA	noReg	NS
Csad	246277	NM_144942	-1.47063	0.000787781	down	-1.9012	0.000180775	down	NA	NA	noReg	Common
Csf1	12977	NM_007778_NM_001113529_NM_001113530	1.5954	0.00912541	up	2.56088	0.00097399	up	NA	NA	noReg	Common
Csf3r	12986	NM_007782_NM_001252651	-1.3268	0.0194887	down	NA	NA	noReg	NA	NA	noReg	NS
Csprs	114564	NM_033616	2.10261	0.00456194	up	1.44401	0.0322439	up	NA	NA	noReg	Common
Ctc1	68964	NM_001281465_NM_001013256_NM_001281464_NM_001143790	NA	NA	noReg	-1.7553	0.000288318	down	NA	NA	noReg	NS
Ctdsp1	227292	NM_153088	NA	NA	noReg	-1.04229	0.000494875	down	NA	NA	noReg	NS
Ctdsp2	52468	NM_001113470_NM_146012	NA	NA	noReg	-1.32412	6.30224e-05	down	NA	NA	noReg	NS
Ctla2a	13024	NM_001145799_NM_007796	NA	NA	noReg	-1.14492	0.0103027	down	-1.9301	0.000681807	down	PRO Only
Ctla2b	13025	NM_007797_NM_001145801	NA	NA	noReg	-1.32796	0.00676738	down	-1.47896	0.00340205	down	PRO Only
Ctnnb1	12387	NM_007614_NM_001165902	1.00236	0.00168807	up	1.3628	0.000336479	up	NA	NA	noReg	Common
Ctps	51797	NM_016748	1.70161	0.0100436	up	NA	NA	noReg	NA	NA	noReg	NS
Ctsc	13032	NM_009982_NM_001311790	NA	NA	noReg	-1.19635	0.00108726	down	NA	NA	noReg	NS
Cttn	13043	NM_001252572_NM_007803	1.85972	0.0195174	up	1.69904	0.0381452	up	NA	NA	noReg	Common
Cul1	26965	NM_012042	NA	NA	noReg	1.03545	0.00304926	up	NA	NA	noReg	NS
Cwc27	67285	NM_026072	NA	NA	noReg	1.12868	0.00690254	up	NA	NA	noReg	NS
Cx3cr1	13051	NM_009987	NA	NA	noReg	-1.28586	0.0117275	down	-1.7311	0.00233969	down	PRO Only
Cxcl10	15945	NM_021274	NA	NA	noReg	2.70014	0.0177353	up	2.66683	0.0158405	up	PRO Only
Cxcl14	57266	NM_019568	NA	NA	noReg	-1.45815	0.0100935	down	NA	NA	noReg	NS
Cxcl3	330122	NM_203320	NA	NA	noReg	4.51733	0.00036552	up	3.82623	0.000943198	up	PRO Only
Cxcr3	12766	NM_009910	-1.30593	0.0347254	down	-3.4986	0.000338801	down	-2.19267	0.00369675	down	PRO Enhanced
Cxx1c	NA	NM_028375	NA	NA	noReg	-1.09555	0.00150841	down	-1.11942	0.00131419	down	PRO Only
Cyb5a	109672	NM_025797	NA	NA	noReg	1.02602	0.00905158	up	1.55029	0.00103902	up	PRO Only
Cyb5rl	230582	NM_175471	NA	NA	noReg	-1.3766	0.004081	down	-1.13999	0.00916776	down	PRO Only
Cyfip2	76884	NM_001252459_NM_001252460_NM_133769	NA	NA	noReg	1.61767	0.000450354	up	NA	NA	noReg	NS
Cyp27a1	104086	NM_024264	-1.73499	0.00144563	down	-2.31299	0.000318421	down	NA	NA	noReg	Common
Cyp4f14	64385	NM_001204336_NM_001204335_NM_001204334_NM_001204333_NM_022434	NA	NA	noReg	-1.52789	0.0414276	down	NA	NA	noReg	NS
Cyp4f16	70101	NM_024442	-1.13074	0.00166174	down	-1.56322	0.000306371	down	NA	NA	noReg	Common
Cyp4f18	72054	NM_024444	-1.6583	0.000335773	down	NA	NA	noReg	NA	NA	noReg	NS
Cyp4f37	677156	NM_001100187	-1.23799	0.00761024	down	-1.69489	0.001835	down	NA	NA	noReg	Common
D10Wsu102e	28109	NM_026579	NA	NA	noReg	1.37056	0.00032629	up	NA	NA	noReg	NS
D2hgdh	98314	NM_001310767_NM_178882	NA	NA	noReg	-1.11325	0.0056322	down	NA	NA	noReg	NS
D330045A20Rik	102871	NM_175326	NA	NA	noReg	2.19447	0.0420983	up	NA	NA	noReg	NS
D8Ertd82e	NA	NM_172911	1.07513	0.0343002	up	NA	NA	noReg	NA	NA	noReg	NS
Dab2	13132	NM_001008702_NM_001102400_NM_001037905_NM_023118_NM_001310446	NA	NA	noReg	-1.48123	0.0156012	down	-1.70276	0.00695648	down	PRO Only
Dagla	269060	NM_198114	1.06575	0.00863077	up	NA	NA	noReg	NA	NA	noReg	NS
Dars	226414	NM_177445_NM_145507	1.10744	0.0022148	up	NA	NA	noReg	NA	NA	noReg	NS
Dcakd	68087	NM_026551	NA	NA	noReg	-1.13049	0.00366908	down	-1.2649	0.00192875	down	PRO Only
Dcbld2	73379	NM_028523	1.59312	0.0170451	up	3.46684	0.000403485	up	1.87372	0.00915304	up	PRO Enhanced
Dchs1	233651	NM_001162943	-1.45966	0.00746114	down	-1.96282	0.00196394	down	NA	NA	noReg	Common
Dck	13178	NM_007832	NA	NA	noReg	1.48087	0.000704099	up	1.06372	0.0035987	up	PRO Only
Dcp1b	319618	NM_001033379	NA	NA	noReg	-1.01378	0.000764504	down	NA	NA	noReg	NS
Dcstamp	75766	NM_029422_NM_001289508_NM_001289506_NM_001289513_NM_001289512	NA	NA	noReg	2.61996	3.92388e-05	up	2.76601	3.3412e-05	up	PRO Only
Ddx10	77591	NM_029936	1.06267	0.0273104	up	NA	NA	noReg	NA	NA	noReg	NS
Ddx11	320209	NM_001003919	NA	NA	noReg	-1.39977	0.0329108	down	-1.30119	0.0365747	down	PRO Only
Ddx21	56200	NM_019553	1.32646	0.000724834	up	1.39061	0.000491695	up	NA	NA	noReg	Common
Ddx5	13207	NM_007840	NA	NA	noReg	1.06322	0.000197144	up	NA	NA	noReg	NS
Ddx58	230073	NM_172689	NA	NA	noReg	1.23711	0.0261557	up	1.10642	0.0340886	up	PRO Only
Degs1	13244	NM_007853	NA	NA	noReg	1.0359	0.000231084	up	NA	NA	noReg	NS
Dennd1b	329260	NM_001166501_NM_181347	NA	NA	noReg	1.43937	0.00115767	up	NA	NA	noReg	NS
Dennd1c	70785	NM_153551	NA	NA	noReg	-1.19237	0.000827303	down	NA	NA	noReg	NS
Dennd2a	209773	NM_172477	1.51834	0.00865238	up	2.57956	0.000680725	up	1.06122	0.0434965	up	PRO Enhanced
Dennd2c	329727	NM_177857	1.88293	0.0271562	up	NA	NA	noReg	NA	NA	noReg	NS
Deptor	97998	NM_145470_NM_001037937	NA	NA	noReg	-2.44166	4.32539e-05	down	-1.70293	0.000316863	down	PRO Only
Dfna5	NA	NM_018769	NA	NA	noReg	-1.31588	0.00803829	down	-1.43109	0.00452034	down	PRO Only
Dhrs13	70451	NM_183286	1.07223	0.041191	up	NA	NA	noReg	NA	NA	noReg	NS
Dhrs3	20148	NM_001172424_NM_011303	NA	NA	noReg	-1.04135	0.00228957	down	NA	NA	noReg	NS
Dhrs7	66375	NM_025522	NA	NA	noReg	-1.05254	0.000339713	down	NA	NA	noReg	NS
Dhrs9	241452	NM_175512	1.74706	0.000670043	up	1.60438	0.000958993	up	NA	NA	noReg	Common
Dhx29	218629	NM_172594	1.12546	0.00249647	up	1.07124	0.00354426	up	NA	NA	noReg	Common
Diaph2	54004	NM_172493	1.17992	0.00161686	up	NA	NA	noReg	NA	NA	noReg	NS
Dio2	13371	NM_010050	2.62643	0.000216443	up	3.72747	2.66203e-05	up	1.10104	0.0122814	up	PRO Enhanced
Dip2c	208440	NM_001081426	1.37215	0.00780319	up	NA	NA	noReg	NA	NA	noReg	NS
Dirc2	224132	NM_153550	-1.01779	0.000447113	down	NA	NA	noReg	NA	NA	noReg	NS
Dmpk	13400	NM_032418_NM_001190490_NM_001190491	NA	NA	noReg	-2.56363	0.0282732	down	NA	NA	noReg	NS
Dnaaf3	436022	NM_001033548	NA	NA	noReg	-1.61381	0.00806352	down	-1.40765	0.0132591	down	PRO Only
Dnaja1	15502	NM_008298_NM_001164671_NM_001164672	1.02119	0.00059465	up	1.04576	0.000446259	up	NA	NA	noReg	Common
Dnaja2	56445	NM_019794	NA	NA	noReg	1.38073	0.0003492	up	NA	NA	noReg	NS
Dnajb11	67838	NM_001190805_NM_026400_NM_001190804	NA	NA	noReg	1.35399	0.000225432	up	NA	NA	noReg	NS
Dnajb13	69387	NM_153527	-1.69887	0.000980869	down	-1.04366	0.0127773	down	NA	NA	noReg	Common
Dnajb4	67035	NM_025926_NM_027287	1.34417	0.010903	up	2.20854	0.00108187	up	NA	NA	noReg	Common
Dnajc2	22791	NM_009584	1.27089	0.00254586	up	NA	NA	noReg	NA	NA	noReg	NS
Dnajc21	78244	NM_030046	1.49713	0.0384877	up	NA	NA	noReg	NA	NA	noReg	NS
Dnm1l	74006	NM_152816_NM_001276341_NM_001276340_NM_001025947	1.08698	0.0118037	up	NA	NA	noReg	NA	NA	noReg	NS
Dnmt1	13433	NM_001199431_NM_010066_NM_001199433_NM_001199432_NM_001314011	NA	NA	noReg	1.33928	7.3955e-05	up	NA	NA	noReg	NS
Dnmt3a	13435	NM_007872_NM_001271753_NM_153743	1.202	0.00176155	up	1.81519	0.000198249	up	NA	NA	noReg	Common
Dnttip2	99480	NM_153806	1.16619	0.000795498	up	NA	NA	noReg	NA	NA	noReg	NS
Dock1	330662	NM_001033420	NA	NA	noReg	-1.20148	0.000612113	down	-1.35194	0.000326678	down	PRO Only
Dock10	210293	NM_001285927_NM_175291	NA	NA	noReg	1.05594	0.0012147	up	NA	NA	noReg	NS
Dock4	238130	NM_172803	NA	NA	noReg	-1.42906	0.0300282	down	-1.26765	0.0399654	down	PRO Only
Dock5	68813	NM_177780	1.03035	0.00197702	up	NA	NA	noReg	-1.40327	0.000403689	down	AMA only
Dock8	76088	NM_028785	NA	NA	noReg	-1.25666	0.000318421	down	-1.25761	0.000322007	down	PRO Only
Dok2	13449	NM_010071	NA	NA	noReg	-2.03993	0.00524421	down	-1.46738	0.0214208	down	PRO Only
Dot1l	208266	NM_199322	1.60654	8.79949e-05	up	2.21941	9.7309e-06	up	NA	NA	noReg	Common
Dpep2	319446	NM_176913_NM_001301204_NM_001301205	-1.21887	0.000795498	down	NA	NA	noReg	NA	NA	noReg	NS
Dph6	66632	NM_025675	1.51176	0.000726772	up	1.39744	0.00100938	up	NA	NA	noReg	Common
Dpysl2	12934	NM_009955	NA	NA	noReg	-1.16041	0.0280493	down	-1.344	0.0122814	down	PRO Only
Dsel	319901	NM_001081316	1.23841	0.0494169	up	NA	NA	noReg	NA	NA	noReg	NS
Dtd1	66044	NM_025314	NA	NA	noReg	-1.01174	0.00161477	down	NA	NA	noReg	NS
Dtnb	13528	NM_001162465_NM_007886	NA	NA	noReg	1.23273	0.000792437	up	NA	NA	noReg	NS
Dusp1	19252	NM_013642	NA	NA	noReg	1.05184	0.0115682	up	NA	NA	noReg	NS
Dusp13	27389	NM_001007268_NM_013849	NA	NA	noReg	3.33182	4.42009e-05	up	2.9024	8.23604e-05	up	PRO Only
Dusp18	75219	NM_173745	NA	NA	noReg	1.04622	0.00313855	up	1.36476	0.000796583	up	PRO Only
Dusp2	13537	NM_010090	NA	NA	noReg	1.56469	0.00513724	up	1.44358	0.00682274	up	PRO Only
Dusp4	319520	NM_176933	1.13254	0.00296064	up	2.05553	0.000127079	up	NA	NA	noReg	Common
Dusp5	240672	NM_001085390	1.55536	0.0381351	up	2.24699	0.0102033	up	NA	NA	noReg	Common
Dusp6	67603	NM_026268	NA	NA	noReg	-1.53993	0.0267325	down	-2.47727	0.00232551	down	PRO Only
Dusp7	235584	NM_153459	NA	NA	noReg	-1.30379	0.000797303	down	-1.30752	0.000832724	down	PRO Only
Dusp9	75590	NM_029352	1.05123	0.0232188	up	NA	NA	noReg	NA	NA	noReg	NS
Dync2li1	213575	NM_172256	NA	NA	noReg	-1.30453	0.0123835	down	NA	NA	noReg	NS
Dynlt1b	21648	NM_009342	NA	NA	noReg	-1.09127	0.00125902	down	NA	NA	noReg	NS
Dyrk1b	13549	NM_001037957_NM_010092_NM_001271370	NA	NA	noReg	-1.53001	0.00435485	down	NA	NA	noReg	NS
Dzip3	224170	NM_001110017_NM_027341	1.73383	0.00199739	up	NA	NA	noReg	-1.86579	0.0014049	down	AMA only
E2f6	50496	NM_033270	NA	NA	noReg	1.1158	0.00109183	up	NA	NA	noReg	NS
Eaf1	74427	NM_028932	NA	NA	noReg	1.98389	8.10711e-05	up	1.55799	0.000322007	up	PRO Only
Edaradd	171211	NM_133643	NA	NA	noReg	-1.48766	0.028674	down	-1.41705	0.0290362	down	PRO Only
Edem3	66967	NM_001039644_NM_001311166_NM_001311165	1.45308	0.00219047	up	1.10186	0.00992363	up	NA	NA	noReg	Common
Ednrb	13618	NM_001136061_NM_001276296_NM_007904	NA	NA	noReg	5.8318	0.00187954	up	4.80486	0.00460287	up	PRO Only
Eef1e1	66143	NM_025380	1.04718	0.00180019	up	1.08573	0.00160139	up	NA	NA	noReg	Common
Eef2k	13631	NM_007908_NM_001267710_NM_001267711	NA	NA	noReg	-1.54056	0.00316429	down	-1.51999	0.00305768	down	PRO Only
Efcab14	230648	NM_172698	1.05431	0.00353025	up	NA	NA	noReg	NA	NA	noReg	NS
Efr3b	668212	NM_001082483	3.51654	0.000609922	up	1.8927	0.0138694	up	-1.62384	0.0231545	down	AMA Enhanced
Egln3	112407	NM_028133	NA	NA	noReg	2.11825	0.00181737	up	2.34614	0.00106599	up	PRO Only
Egr2	13654	NM_010118	NA	NA	noReg	2.76933	4.04866e-05	up	1.98541	0.000236574	up	PRO Only
Ehd1	13660	NM_010119	NA	NA	noReg	1.20712	0.000269261	up	1.12124	0.00040102	up	PRO Only
Eid2	386655	NM_198425	NA	NA	noReg	-1.49404	0.0123215	down	-2.08937	0.00209168	down	PRO Only
Eif1a	13664	NM_010120	1.27148	0.000787781	up	1.68143	0.000156952	up	NA	NA	noReg	Common
Eif2ak2	19106	NM_011163	NA	NA	noReg	1.31079	0.0474418	up	NA	NA	noReg	NS
Eif2s3x	26905	NM_012010	1.00571	0.00382936	up	NA	NA	noReg	NA	NA	noReg	NS
Eif3a	13669	NM_010123	1.06985	0.00555768	up	NA	NA	noReg	NA	NA	noReg	NS
Eif4e	13684	NM_007917_NM_001313980	NA	NA	noReg	1.38088	0.00085985	up	NA	NA	noReg	NS
Eif4g2	13690	NM_001040131_NM_013507	1.16056	0.000430382	up	1.1289	0.000389387	up	NA	NA	noReg	Common
Eif5	217869	NM_178041_NM_173363	NA	NA	noReg	1.39218	0.000551357	up	NA	NA	noReg	NS
Ell2	192657	NM_138953	1.9332	0.000825843	up	1.12013	0.014014	up	NA	NA	noReg	Common
Emb	13723	NM_010330	-1.56422	0.000339626	down	NA	NA	noReg	1.22784	0.00101843	up	AMA only
Emp1	13730	NM_001288628_NM_010128_NM_001288627	1.7775	0.000185363	up	1.99254	6.20927e-05	up	NA	NA	noReg	Common
Enc1	13803	NM_007930	NA	NA	noReg	-2.301	7.59756e-05	down	-2.14227	0.000106665	down	PRO Only
Engase	217364	NM_172573	-1.22536	0.000980869	down	-2.27558	3.77272e-05	down	-1.05022	0.00218298	down	PRO Enhanced
Eno2	13807	NM_013509_NM_001302642	NA	NA	noReg	2.46331	0.00346983	up	1.35564	0.0458613	up	PRO Only
Enpp1	18605	NM_008813_NM_001308329_NM_001308327	1.47937	0.00404021	up	NA	NA	noReg	NA	NA	noReg	NS
Enpp4	224794	NM_199016	-1.42485	0.0495281	down	NA	NA	noReg	1.58659	0.0367004	up	AMA only
Entpd1	12495	NM_001304721_NM_009848	-1.65168	0.000529061	down	-2.24087	7.99701e-05	down	NA	NA	noReg	Common
Epas1	13819	NM_010137	3.25447	0.0104206	up	NA	NA	noReg	NA	NA	noReg	NS
Epb41l2	13822	NM_001199265_NM_013511	1.0859	0.0125793	up	NA	NA	noReg	NA	NA	noReg	NS
Ephb6	13848	NM_001146351_NM_007680	NA	NA	noReg	-3.08962	0.00676935	down	-1.97421	0.041905	down	PRO Only
Ephx1	13849	NM_010145_NM_001312918	-1.8588	0.000478475	down	NA	NA	noReg	1.46614	0.0014049	up	AMA only
Eprs	107508	NM_029735	1.00447	0.00277346	up	1.49211	0.000366882	up	NA	NA	noReg	Common
Erap1	80898	NM_030711	NA	NA	noReg	1.03301	0.00809859	up	NA	NA	noReg	NS
Ercc6	319955	NM_001081221	1.00081	0.021316	up	1.65402	0.0023885	up	NA	NA	noReg	Common
Erdr1	170942	NM_133362	NA	NA	noReg	1.38084	0.012535	up	NA	NA	noReg	NS
Ero1l	50527	NM_015774	NA	NA	noReg	1.56692	8.85694e-05	up	1.20557	0.000403689	up	PRO Only
Esd	13885	NM_016903_NM_001285423	NA	NA	noReg	2.06574	0.000500721	up	1.43115	0.00333231	up	PRO Only
Esf1	66580	NM_001081090	1.15058	0.00677733	up	NA	NA	noReg	NA	NA	noReg	NS
Esr1	13982	NM_007956_NM_001302532_NM_001302533_NM_001302531	-1.3319	0.0182209	down	NA	NA	noReg	NA	NA	noReg	NS
Etaa1	68145	NM_026576	1.03398	0.0162601	up	NA	NA	noReg	NA	NA	noReg	NS
Ets2	23872	NM_011809	NA	NA	noReg	1.27549	0.000958993	up	1.65215	0.000230371	up	PRO Only
Etv1	14009	NM_007960_NM_001163154	2.18775	0.00444055	up	NA	NA	noReg	-2.03023	0.00680279	down	AMA only
Etv3	27049	NM_012051_NM_001083318_NM_001286844	NA	NA	noReg	1.11048	0.000493404	up	NA	NA	noReg	NS
Etv5	104156	NM_023794	2.21182	0.0198368	up	NA	NA	noReg	-2.75985	0.00820939	down	AMA only
Eva1b	230752	NM_172145	-1.66997	0.0191235	down	NA	NA	noReg	1.56686	0.0280043	up	AMA only
Ext1	14042	NM_010162	NA	NA	noReg	1.47559	0.00503449	up	1.35898	0.00676552	up	PRO Only
Extl3	54616	NM_018788	NA	NA	noReg	-1.15443	0.00230786	down	-1.44149	0.000734101	down	PRO Only
Eya1	14048	NM_001252192_NM_010164_NM_001310459	1.23421	0.00518119	up	1.23658	0.0062149	up	NA	NA	noReg	Common
Eya4	14051	NM_010167	2.72066	0.0391889	up	NA	NA	noReg	NA	NA	noReg	NS
Ezr	22350	NM_009510	NA	NA	noReg	2.60448	0.00010643	up	2.07802	0.0003996	up	PRO Only
F10	14058	NM_007972_NM_001242368	NA	NA	noReg	1.98033	0.0117132	up	2.409	0.0038251	up	PRO Only
F11r	16456	NM_172647	-1.60562	0.00884082	down	-1.33961	0.0263992	down	NA	NA	noReg	Common
F8a	14070	NM_007978	NA	NA	noReg	-1.02436	0.000388601	down	NA	NA	noReg	NS
Fabp3	14077	NM_010174	NA	NA	noReg	2.0921	0.00589709	up	1.9744	0.00692621	up	PRO Only
Fabp4	11770	NM_024406	NA	NA	noReg	2.0274	0.000512353	up	1.51407	0.00233214	up	PRO Only
Fabp7	12140	NM_021272	NA	NA	noReg	1.66131	0.00323616	up	NA	NA	noReg	NS
Fam105a	NA	NM_198301_NM_001242424_NM_001242423	-1.12355	0.00101435	down	-1.6081	0.000145242	down	NA	NA	noReg	Common
Fam110b	242297	NM_173426	NA	NA	noReg	-1.30534	0.000439409	down	NA	NA	noReg	NS
Fam111a	107373	NM_026640	1.112	0.00851841	up	NA	NA	noReg	-1.39616	0.00302165	down	AMA only
Fam114a1	68303	NM_026667	NA	NA	noReg	1.14409	0.00212233	up	NA	NA	noReg	NS
Fam118a	73225	NM_133750	NA	NA	noReg	1.05611	0.00659454	up	NA	NA	noReg	NS
Fam120c	207375	NM_198105	NA	NA	noReg	-1.50089	0.00273126	down	-2.21649	0.000336705	down	PRO Only
Fam126b	213056	NM_172513_NM_001310599_NM_001310598	1.41087	0.00757223	up	NA	NA	noReg	-1.0689	0.0279569	down	AMA only
Fam129a	63913	NM_022018	NA	NA	noReg	-1.77659	0.000972734	down	NA	NA	noReg	NS
Fam172a	68675	NM_138312_NM_001163419_NM_001163420	1.07285	0.00247548	up	NA	NA	noReg	NA	NA	noReg	NS
Fam178a	NA	NM_001081225	1.07793	0.000313829	up	NA	NA	noReg	NA	NA	noReg	NS
Fam187b	76415	NM_175240_NM_001242647	-2.05392	0.00135208	down	-2.31318	0.000743887	down	NA	NA	noReg	Common
Fam189b	68521	NM_001014995	NA	NA	noReg	-1.58836	0.000972734	down	-1.07704	0.00672649	down	PRO Only
Fam198b	68659	NM_133187	NA	NA	noReg	2.44941	9.7932e-06	up	1.62776	7.03542e-05	up	PRO Only
Fam199x	245622	NM_146261	1.04645	0.0202554	up	NA	NA	noReg	NA	NA	noReg	NS
Fam20c	80752	NM_030565	NA	NA	noReg	1.32828	0.0121992	up	1.17643	0.0180874	up	PRO Only
Fam213b	66469	NM_025582	NA	NA	noReg	-1.60495	0.000790221	down	NA	NA	noReg	NS
Fam214a	235493	NM_001113283_NM_153584	NA	NA	noReg	-1.35802	0.00439206	down	NA	NA	noReg	NS
Fam219a	71901	NM_027993_NM_001159583	NA	NA	noReg	1.5839	9.56097e-05	up	1.05545	0.00099508	up	PRO Only
Fam229b	66337	NM_183254	NA	NA	noReg	-1.37057	0.0148095	down	NA	NA	noReg	NS
Fam234b	74525	NM_028982	NA	NA	noReg	-1.55872	0.000403485	down	-1.66631	0.000292515	down	PRO Only
Fam26f	NA	NM_175449	-1.53245	0.00677733	down	NA	NA	noReg	NA	NA	noReg	NS
Fam43a	224093	NM_177632	-1.49424	0.00550984	down	-2.82214	0.000219872	down	-1.32791	0.0103442	down	PRO Enhanced
Fam46c	NA	NM_001142952	1.39999	0.0156021	up	2.74936	0.000633913	up	1.34937	0.0204618	up	PRO Enhanced
Fam60a	NA	NM_019643	1.57274	0.00149646	up	NA	NA	noReg	-1.29296	0.00394226	down	AMA only
Fam73a	NA	NM_001162375_NM_174868	1.03364	0.0456904	up	NA	NA	noReg	NA	NA	noReg	NS
Fam78b	226610	NM_175461_NM_001160262_NM_001160261	NA	NA	noReg	2.47684	0.0468768	up	NA	NA	noReg	NS
Fam84b	399603	NM_001162926	1.0478	0.00876619	up	NA	NA	noReg	NA	NA	noReg	NS
Fam98a	72722	NM_133747	1.51073	0.000301657	up	1.1224	0.00104884	up	NA	NA	noReg	Common
Fancg	60534	NM_053081_NM_001163233	NA	NA	noReg	-1.76666	0.000868777	down	NA	NA	noReg	NS
Far1	67420	NM_001285831_NM_027379	1.02953	0.0104843	up	1.08761	0.0104826	up	NA	NA	noReg	Common
Fat3	270120	NM_001080814	3.91719	0.00187013	up	NA	NA	noReg	-2.49332	0.0167063	down	AMA only
Fbxl17	50758	NM_015794	NA	NA	noReg	1.3322	0.000276302	up	NA	NA	noReg	NS
Fbxo30	71865	NM_027968_NM_001168297	NA	NA	noReg	1.3747	0.0101971	up	NA	NA	noReg	NS
Fbxo36	66153	NM_025386	-1.40162	0.000183859	down	-1.4523	8.35449e-05	down	NA	NA	noReg	Common
Fbxo5	67141	NM_025995	1.4936	0.00317904	up	NA	NA	noReg	NA	NA	noReg	NS
Fcgr2b	14130	NM_001077189_NM_010187	-1.17121	0.000183859	down	-1.47498	3.76367e-05	down	NA	NA	noReg	Common
Fcgr3	14131	NM_010188	-1.46312	0.00264925	down	-2.07708	0.000446259	down	NA	NA	noReg	Common
Fcgr4	246256	NM_144559	-2.36595	0.000282288	down	-1.26527	0.00576504	down	1.10068	0.0100202	up	AMA Enhanced
Fcgrt	14132	NM_010189	-1.75877	0.000313829	down	-1.61966	0.000347575	down	NA	NA	noReg	Common
Fcna	14133	NM_007995	-1.15014	0.00748944	down	NA	NA	noReg	NA	NA	noReg	NS
Fcrls	80891	NM_030707	1.39683	0.000223915	up	-1.02676	0.000809756	down	-2.42359	1.77714e-05	down	Opposite
Fdps	110196	NM_001253751_NM_134469	-1.00929	0.00237717	down	NA	NA	noReg	1.20305	0.00102151	up	AMA only
Fem1b	14155	NM_010193	NA	NA	noReg	1.08146	0.00142054	up	NA	NA	noReg	NS
Fgd2	26382	NM_013710_NM_001159538	-1.31476	0.00249647	down	-2.41677	9.27122e-05	down	-1.10201	0.00605696	down	PRO Enhanced
Fgf11	14166	NM_010198_NM_001291104	-1.02238	0.00247548	down	-1.36016	0.000568164	down	NA	NA	noReg	Common
Fgfr1	14182	NM_001079909_NM_001079908_NM_010206	NA	NA	noReg	1.45998	0.00085301	up	NA	NA	noReg	NS
Fhod1	234686	NM_177699	NA	NA	noReg	-1.26707	0.00300344	down	-1.63521	0.00081121	down	PRO Only
Fignl1	60530	NM_021891_NM_001163360_NM_001163359	1.89031	0.0155995	up	NA	NA	noReg	-1.7465	0.0244474	down	AMA only
Fkbp11	66120	NM_024169	NA	NA	noReg	1.50687	0.0183044	up	NA	NA	noReg	NS
Fkbp5	14229	NM_010220	1.6992	0.00947621	up	NA	NA	noReg	NA	NA	noReg	NS
Fkbp7	14231	NM_010222	NA	NA	noReg	-1.25789	0.021964	down	NA	NA	noReg	NS
Fktn	246179	NM_139309	1.74902	0.0392971	up	1.91831	0.0368236	up	NA	NA	noReg	Common
Flot1	14251	NM_008027	-1.0501	0.000621426	down	NA	NA	noReg	NA	NA	noReg	NS
Flrt2	399558	NM_201518	1.32123	0.00446244	up	3.08652	5.42204e-05	up	1.76529	0.00114009	up	PRO Enhanced
Flrt3	71436	NM_178382_NM_001172160	2.6864	0.00369257	up	4.66359	0.000219872	up	1.97719	0.0164524	up	PRO Enhanced
Flt1	14254	NM_010228	1.31765	0.000447113	up	NA	NA	noReg	-1.0067	0.00156258	down	AMA only
Flywch2	76917	NM_029798	-1.61868	0.0119497	down	NA	NA	noReg	NA	NA	noReg	NS
Fmn1	14260	NM_010230_NM_001285458_NM_001285459_NM_001287818_NM_001287817	1.63372	0.000181003	up	1.96024	3.92388e-05	up	NA	NA	noReg	Common
Fmnl1	57778	NM_001077698_NM_019679	NA	NA	noReg	-1.35982	0.00055225	down	-1.43557	0.000420526	down	PRO Only
Fmnl2	71409	NM_172409	2.56573	0.00644617	up	3.79971	0.00097399	up	NA	NA	noReg	Common
Fmo5	14263	NM_001161763_NM_010232_NM_001161765	NA	NA	noReg	-1.53896	0.00097399	down	-1.0902	0.00542707	down	PRO Only
Fnbp1l	214459	NM_153118_NM_001114665	1.89936	0.00247548	up	NA	NA	noReg	-1.12583	0.0284022	down	AMA only
Fndc3a	319448	NM_207636	1.36195	0.000708147	up	2.08678	6.13313e-05	up	NA	NA	noReg	Common
Folr1	14275	NM_008034_NM_001252554_NM_001252553_NM_001252552	-1.12411	0.0175335	down	NA	NA	noReg	1.46704	0.00575673	up	AMA only
Folr2	14276	NM_008035_NM_001303239_NM_001303231	1.06551	0.0130684	up	NA	NA	noReg	-1.08739	0.013275	down	AMA only
Fosl2	14284	NM_008037	NA	NA	noReg	-1.08059	0.000809756	down	NA	NA	noReg	NS
Foxo4	54601	NM_018789	1.31687	0.00091592	up	1.18922	0.00162192	up	NA	NA	noReg	Common
Foxp4	74123	NM_001110825_NM_001110824_NM_028767	1.06979	0.00120527	up	1.16675	0.000785491	up	NA	NA	noReg	Common
Fpr1	14293	NM_013521	-1.89966	0.0100032	down	NA	NA	noReg	NA	NA	noReg	NS
Frat1	14296	NM_008043	-1.47594	0.00140668	down	-2.56215	6.80208e-05	down	-1.08621	0.0064503	down	PRO Enhanced
Frat2	212398	NM_177603	-1.72874	0.00164398	down	-2.91173	9.3873e-05	down	-1.18299	0.0106907	down	PRO Enhanced
Frmd4a	209630	NM_172475_NM_001177843_NM_001177844	NA	NA	noReg	1.89966	0.000117086	up	1.13751	0.00192875	up	PRO Only
Fry	320365	NM_172887	NA	NA	noReg	-2.12343	0.0128838	down	-1.77748	0.0242879	down	PRO Only
Ftsj3	56095	NM_025310	1.10961	0.00528865	up	1.11608	0.00622559	up	NA	NA	noReg	Common
Fubp1	51886	NM_057172	1.48912	0.000393229	up	1.62155	0.000187058	up	NA	NA	noReg	Common
Fuca1	71665	NM_024243	-1.15955	0.000621426	down	-1.02269	0.00109518	down	NA	NA	noReg	Common
Fus	233908	NM_139149	1.1765	0.00826902	up	1.33894	0.00546317	up	NA	NA	noReg	Common
Fut7	14347	NM_001289454_NM_001289456_NM_001289453_NM_001177367_NM_001289455_NM_013524_NM_001177366	NA	NA	noReg	-1.47469	0.000132886	down	NA	NA	noReg	NS
Fxyd2	11936	NM_052823_NM_007503	-2.12	0.000609922	down	NA	NA	noReg	1.41952	0.00406102	up	AMA only
Fyttd1	69823	NM_001159349_NM_027226	NA	NA	noReg	1.09873	0.00150265	up	NA	NA	noReg	NS
Gab1	14388	NM_001301298_NM_021356	-1.95525	0.00916781	down	-3.02906	0.00117762	down	NA	NA	noReg	Common
Gab3	210710	NM_181584	NA	NA	noReg	-1.5785	0.000403796	down	-1.27841	0.00125946	down	PRO Only
Gabarapl1	57436	NM_020590	NA	NA	noReg	1.11009	0.000741486	up	1.30969	0.000311692	up	PRO Only
Gadd45a	13197	NM_007836	NA	NA	noReg	1.02989	0.0404249	up	NA	NA	noReg	NS
Gadd45b	17873	NM_008655	NA	NA	noReg	2.4522	3.92388e-05	up	1.53458	0.00047963	up	PRO Only
Gal3st4	330217	NM_001033416	NA	NA	noReg	-1.46104	0.00611986	down	-1.2092	0.0132365	down	PRO Only
Galnt6	207839	NM_172451_NM_001161768_NM_001161767	NA	NA	noReg	1.64963	0.000219185	up	1.3282	0.000745292	up	PRO Only
Galnt7	108150	NM_144731_NM_001167981	1.5503	0.00010622	up	1.16518	0.000268587	up	NA	NA	noReg	Common
Galnt9	231605	NM_198306_NM_001122639	-1.03577	0.00149449	down	NA	NA	noReg	NA	NA	noReg	NS
Gar1	68147	NM_026578	1.06542	0.00360803	up	NA	NA	noReg	NA	NA	noReg	NS
Gas2l3	237436	NM_001284344_NM_001033331_NM_001079876	1.09839	0.000809366	up	1.09816	0.000789983	up	NA	NA	noReg	Common
Gbe1	74185	NM_028803	1.31215	0.00923717	up	3.83081	4.04866e-05	up	2.51867	0.000399006	up	PRO Enhanced
Gbp10	626578	NM_001039646	NA	NA	noReg	2.16601	0.00428507	up	1.41091	0.0276466	up	PRO Only
Gbp2	14469	NM_010260	NA	NA	noReg	2.3643	0.0198709	up	2.96712	0.00577516	up	PRO Only
Gbp3	55932	NM_001289492_NM_018734_NM_001289493	NA	NA	noReg	3.06686	0.0275119	up	2.51444	0.049692	up	PRO Only
Gbp6	100702	NM_194336	NA	NA	noReg	2.54919	0.00663132	up	1.73857	0.0321884	up	PRO Only
Gca	227960	NM_145523	NA	NA	noReg	1.53222	0.0180074	up	NA	NA	noReg	NS
Gch1	14528	NM_008102	NA	NA	noReg	1.58052	0.00274587	up	1.95075	0.00093604	up	PRO Only
Gclc	14629	NM_010295	1.17313	0.0154174	up	3.59215	5.44188e-05	up	2.41902	0.000485003	up	PRO Enhanced
Gclm	14630	NM_008129	NA	NA	noReg	2.70188	0.000720409	up	2.55691	0.00099508	up	PRO Only
Gcnt1	14537	NM_001136484_NM_010265_NM_173442	1.18822	0.00599	up	-1.09994	0.0106051	down	-2.28816	0.000215889	down	Opposite
Gde1	56209	NM_019580	NA	NA	noReg	1.65065	2.4505e-05	up	1.29582	6.6712e-05	up	PRO Only
Gdf15	23886	NM_011819	NA	NA	noReg	3.50891	0.000120947	up	3.39776	0.000149236	up	PRO Only
Gdpd5	233552	NM_201352	NA	NA	noReg	-1.57393	0.000485361	down	-2.11869	8.54603e-05	down	PRO Only
Ggct	110175	NM_026637	NA	NA	noReg	1.43774	0.00333591	up	NA	NA	noReg	NS
Ggn	243897	NM_182694_NM_182696	NA	NA	noReg	-1.91237	0.0045273	down	-1.6233	0.00900096	down	PRO Only
Gk	14933	NM_212444_NM_008194_NM_001294140_NM_001294138	1.08156	0.00839002	up	1.56103	0.00156864	up	NA	NA	noReg	Common
Glipr2	384009	NM_027450	-1.22896	0.0064405	down	NA	NA	noReg	NA	NA	noReg	NS
Gltscr2	NA	NM_133831	-1.29465	0.000263432	down	-1.24284	0.000229768	down	NA	NA	noReg	Common
Glyctk	235582	NM_174846_NM_001039586	NA	NA	noReg	-2.01405	0.00562692	down	-1.68633	0.0117238	down	PRO Only
Gm12250	631323	NM_001135115	NA	NA	noReg	1.69104	0.015382	up	1.75441	0.0111403	up	PRO Only
Gm12942	NA	NM_001099319	NA	NA	noReg	-1.45447	0.000441161	down	NA	NA	noReg	NS
Gm1673	381633	NM_001033458_NM_001310547_NM_001310546	-1.23184	0.00437061	down	-1.03539	0.0122371	down	NA	NA	noReg	Common
Gm21188	100861753	NM_001302966	-1.36085	0.0022293	down	NA	NA	noReg	NA	NA	noReg	NS
Gm4907	236749	NM_001034864	NA	NA	noReg	1.00886	0.0147906	up	NA	NA	noReg	NS
Gm5141	380850	NM_001256065	1.62345	0.0189403	up	NA	NA	noReg	NA	NA	noReg	NS
Gm7120	NA	NM_001039244_NM_001177666	NA	NA	noReg	1.70978	0.00150483	up	1.25044	0.00687747	up	PRO Only
Gm7609	665378	NM_001081746	NA	NA	noReg	1.2176	0.0366485	up	NA	NA	noReg	NS
Gmfg	63986	NM_022024_NM_001290550_NM_001039192	-1.08283	0.00133413	down	-1.0353	0.00176606	down	NA	NA	noReg	Common
Gmpr	66355	NM_025508	NA	NA	noReg	-1.34391	0.000149061	down	-1.50093	7.50302e-05	down	PRO Only
Gna12	14673	NM_010302	NA	NA	noReg	-1.64443	0.00032629	down	NA	NA	noReg	NS
Gna13	14674	NM_010303	NA	NA	noReg	1.50881	0.000176431	up	NA	NA	noReg	NS
Gnai3	14679	NM_010306	NA	NA	noReg	1.28432	0.00261312	up	NA	NA	noReg	NS
Gng11	66066	NM_025331	1.02963	0.00215036	up	NA	NA	noReg	NA	NA	noReg	NS
Gng2	14702	NM_001285911_NM_010315_NM_001285909_NM_001285910_NM_001285908_NM_001038637	-1.14998	0.000890765	down	-1.09042	0.00117762	down	NA	NA	noReg	Common
Gng4	14706	NM_001302997_NM_010317	NA	NA	noReg	1.63046	0.000767083	up	NA	NA	noReg	NS
Gng7	14708	NM_010319_NM_001038655	NA	NA	noReg	-1.09768	0.0462243	down	NA	NA	noReg	NS
Gnptab	432486	NM_001004164	1.14845	0.001456	up	1.35948	0.000601949	up	NA	NA	noReg	Common
Golga3	269682	NM_008146	NA	NA	noReg	1.2873	0.000869101	up	NA	NA	noReg	NS
Golga4	54214	NM_018748	NA	NA	noReg	1.03441	0.00350993	up	NA	NA	noReg	NS
Golim4	73124	NM_175193_NM_001291069	1.04153	0.0092201	up	NA	NA	noReg	NA	NA	noReg	NS
Gpatch4	66614	NM_001110809_NM_001286857_NM_025663	1.77782	0.000226379	up	1.58811	0.000291398	up	NA	NA	noReg	Common
Gpc1	14733	NM_016696	1.27407	0.00992292	up	2.18149	0.000776817	up	NA	NA	noReg	Common
Gpr141	353346	NM_181754	-1.67963	0.00766163	down	NA	NA	noReg	NA	NA	noReg	NS
Gpr176	381413	NM_201367	1.45948	0.00517977	up	2.44574	0.000391039	up	NA	NA	noReg	Common
Gpr183	321019	NM_183031	NA	NA	noReg	-1.9517	0.000443629	down	-1.5951	0.0013125	down	PRO Only
Gpr65	14744	NM_008152	-1.00423	0.0121225	down	-2.24566	0.000232951	down	-1.24143	0.00486617	down	PRO Enhanced
Gpr68	238377	NM_175493_NM_001177674_NM_001177673	NA	NA	noReg	3.11898	4.32539e-05	up	3.1891	4.23605e-05	up	PRO Only
Gprc5c	70355	NM_001110337_NM_001110338_NM_147217	-2.23866	0.000245054	down	-2.07923	0.000251632	down	NA	NA	noReg	Common
Gpsm3	106512	NM_134116	NA	NA	noReg	-1.07956	0.00109838	down	NA	NA	noReg	NS
Gpx1	14775	NM_008160	NA	NA	noReg	-1.26616	0.00100938	down	NA	NA	noReg	NS
Gpx3	14778	NM_008161	-1.77896	0.000809366	down	NA	NA	noReg	NA	NA	noReg	NS
Gramd1a	52857	NM_027898	NA	NA	noReg	-1.04743	0.00097399	down	NA	NA	noReg	NS
Grap	71520	NM_027817	-1.04886	0.00688625	down	NA	NA	noReg	NA	NA	noReg	NS
Grk4	14772	NM_019497_NM_001080743	NA	NA	noReg	-1.92783	0.00277784	down	-1.53746	0.0078725	down	PRO Only
Gsap	212167	NM_175437	NA	NA	noReg	1.50896	0.000977181	up	1.13591	0.00395008	up	PRO Only
Gspt1	14852	NM_001130008_NM_146066	1.01388	0.0018024	up	1.13496	0.00104884	up	NA	NA	noReg	Common
Gspt2	14853	NM_008179	1.01579	0.0268758	up	NA	NA	noReg	-1.07186	0.0239632	down	AMA only
Gsr	14782	NM_010344	NA	NA	noReg	2.31606	0.000366259	up	2.58289	0.000210027	up	PRO Only
Gss	14854	NM_001291111_NM_008180	NA	NA	noReg	2.05818	3.92388e-05	up	2.26572	3.3412e-05	up	PRO Only
Gsta3	14859	NM_010356_NM_001288617_NM_001077353	2.7118	0.0141108	up	5.22682	0.0006172	up	2.51502	0.0218169	up	PRO Enhanced
Gstm2	14863	NM_008183	NA	NA	noReg	1.53684	0.00120224	up	NA	NA	noReg	NS
Gstt2	14872	NM_010361	-1.06315	0.00442105	down	-1.05624	0.00543444	down	NA	NA	noReg	Common
Gstt3	103140	NM_133994	NA	NA	noReg	-1.47163	0.00130503	down	NA	NA	noReg	NS
Gtdc1	227835	NM_172662	NA	NA	noReg	1.17816	0.0215519	up	NA	NA	noReg	NS
Gtf2a1	83602	NM_031391_NM_175335	1.29193	0.000335773	up	1.44097	0.000136071	up	NA	NA	noReg	Common
Gtf2h1	14884	NM_008186_NM_001291075	NA	NA	noReg	1.41058	9.93594e-05	up	NA	NA	noReg	NS
Gtf2i	14886	NM_001080746_NM_001080747_NM_001080749_NM_001080748_NM_010365	NA	NA	noReg	-1.25415	0.000217019	down	NA	NA	noReg	NS
Gtf3c6	67371	NM_026113	1.21622	0.00076034	up	NA	NA	noReg	NA	NA	noReg	NS
Gtpbp10	207704	NM_153116	1.28042	0.0316129	up	NA	NA	noReg	NA	NA	noReg	NS
Gtpbp4	69237	NM_027000	1.58797	0.00290393	up	1.38199	0.00684919	up	NA	NA	noReg	Common
Gtse1	29870	NM_001168672_NM_013882	-1.03999	0.0219356	down	NA	NA	noReg	NA	NA	noReg	NS
Guk1	14923	NM_001159410_NM_008193	NA	NA	noReg	-1.26146	0.000856612	down	NA	NA	noReg	NS
H2-Aa	14960	NM_010378	-1.16845	0.00404021	down	NA	NA	noReg	1.05436	0.00702999	up	AMA only
H2-Ab1	14961	NM_207105	-1.47124	0.00699465	down	NA	NA	noReg	1.16475	0.0215268	up	AMA only
H2afv	14999	NM_010387	-1.27066	0.00101435	down	-1.97275	8.82696e-05	down	NA	NA	noReg	Common
H2-DMa	14979	NM_013543	-1.59096	0.000980869	down	-1.14958	0.00572116	down	NA	NA	noReg	Common
H2-DMb1	14990	NM_008204	-1.35109	0.00148005	down	-1.01981	0.00681564	down	NA	NA	noReg	Common
H2-DMb2	14991	NM_013819	-1.46141	0.00102677	down	-1.11304	0.00463401	down	NA	NA	noReg	Common
H2-Eb1	15006	NM_010390	-1.21562	0.00765971	down	NA	NA	noReg	1.20946	0.00844531	up	AMA only
H2-M2	15015	NM_001143689	NA	NA	noReg	3.60526	0.00458975	up	NA	NA	noReg	NS
H2-Q2	15042	NM_008207	-1.14196	0.016259	down	NA	NA	noReg	NA	NA	noReg	NS
Haao	107766	NM_025325	-2.44945	0.0300474	down	NA	NA	noReg	NA	NA	noReg	NS
Hacd4	66775	NM_025760	-1.14504	0.00275642	down	-1.45438	0.00085301	down	NA	NA	noReg	Common
Hacl1	56794	NM_019975	-1.40309	0.000185363	down	NA	NA	noReg	NA	NA	noReg	NS
Hadh	15107	NM_008212	NA	NA	noReg	-1.04011	0.00160057	down	NA	NA	noReg	NS
Hao1	15112	NM_010403	1.62089	0.0272673	up	2.99367	0.00181766	up	NA	NA	noReg	Common
Haus4	219072	NM_145462	NA	NA	noReg	-1.05851	0.00217693	down	-1.00484	0.00263717	down	PRO Only
Haus5	71909	NM_027999	NA	NA	noReg	-1.57058	0.000621403	down	-1.1908	0.00255673	down	PRO Only
Hccs	15159	NM_008222	NA	NA	noReg	1.25486	0.00236245	up	NA	NA	noReg	NS
Hdac2	15182	NM_008229	1.12245	0.00254586	up	NA	NA	noReg	NA	NA	noReg	NS
Hdac5	15184	NM_010412_NM_001284249_NM_001284250_NM_001284248_NM_001077696	NA	NA	noReg	-1.24394	0.00156694	down	-1.02001	0.00395008	down	PRO Only
Hddc3	68695	NM_026812	NA	NA	noReg	-1.46214	0.00815958	down	NA	NA	noReg	NS
Hells	15201	NM_008234	2.882	0.00116921	up	NA	NA	noReg	-1.87703	0.00984126	down	AMA only
Hemk1	69536	NM_133984	NA	NA	noReg	-1.02378	0.00282543	down	-1.08824	0.00194429	down	PRO Only
Herc3	73998	NM_028705	1.47072	0.00947188	up	2.09643	0.00197569	up	NA	NA	noReg	Common
Herc6	67138	NM_025992	NA	NA	noReg	1.90076	0.00448572	up	1.73797	0.00622675	up	PRO Only
Hes1	15205	NM_008235	-2.1405	0.00338666	down	NA	NA	noReg	1.2824	0.0358297	up	AMA only
Hexim2	71059	NM_001130516_NM_001130515_NM_027658	NA	NA	noReg	-1.0555	0.04384	down	NA	NA	noReg	NS
Hfe	15216	NM_010424	-1.57084	0.000196239	down	-2.26994	2.41637e-05	down	NA	NA	noReg	Common
Hhex	15242	NM_008245	NA	NA	noReg	-1.13939	0.00385447	down	-1.24666	0.00222109	down	PRO Only
Hic2	58180	NM_178922	1.15186	0.0121225	up	1.25311	0.0105494	up	NA	NA	noReg	Common
Hif1a	15251	NM_001313920_NM_010431_NM_001313919	NA	NA	noReg	1.00053	0.00504166	up	NA	NA	noReg	NS
Hilpda	69573	NM_001190461_NM_023516	NA	NA	noReg	1.20864	0.000145242	up	NA	NA	noReg	NS
Hint2	68917	NM_026871	NA	NA	noReg	-1.05978	0.00338558	down	NA	NA	noReg	NS
Hip1	215114	NM_146001	1.18723	0.00131478	up	NA	NA	noReg	NA	NA	noReg	NS
Hipk2	15258	NM_001136065_NM_010433_NM_001294144_NM_001294143	1.00439	0.00163766	up	1.39068	0.000298655	up	NA	NA	noReg	Common
Hirip3	233876	NM_172746	1.11224	0.00290429	up	NA	NA	noReg	-1.18422	0.00222109	down	AMA only
Hist1h2ag	319167	NM_178186	NA	NA	noReg	-1.03891	0.0153002	down	NA	NA	noReg	NS
Hist1h2bc	68024	NM_023422_NM_001290380	NA	NA	noReg	-1.49002	0.00334061	down	-1.03389	0.0173695	down	PRO Only
Hist1h2be	319179	NM_178194_NM_001177653_NM_001290530	NA	NA	noReg	-1.19496	0.00855444	down	-1.08919	0.0115515	down	PRO Only
Hist1h2bj	319183	NM_178198	NA	NA	noReg	-2.16193	0.0016103	down	-1.69516	0.00514126	down	PRO Only
Hist1h2bl	319185	NM_178199	NA	NA	noReg	-1.08307	0.019268	down	NA	NA	noReg	NS
Hist3h2a	319162	NM_178218	NA	NA	noReg	-1.06636	0.00227928	down	NA	NA	noReg	NS
Hivep2	15273	NM_010437	NA	NA	noReg	2.30601	0.030529	up	NA	NA	noReg	NS
Hivep3	16656	NM_010657	1.03521	0.031401	up	1.6456	0.00491087	up	NA	NA	noReg	Common
Hmgcr	15357	NM_008255	NA	NA	noReg	1.18581	0.000268006	up	1.34404	0.000124304	up	PRO Only
Hmgcs1	208715	NM_001291439_NM_145942	NA	NA	noReg	1.22209	0.00383988	up	1.48707	0.0013125	up	PRO Only
Hmgn5	50887	NM_016710	1.25938	0.049981	up	NA	NA	noReg	NA	NA	noReg	NS
Hmha1	NA	NM_001142701_NM_027521	NA	NA	noReg	-1.38044	0.000484222	down	-1.06641	0.00192875	down	PRO Only
Hmox1	15368	NM_010442	1.69355	0.0108776	up	3.45513	0.000335368	up	1.76158	0.0102171	up	PRO Enhanced
Hnrnpa2b1	53379	NM_182650_NM_016806	1.01736	0.00105419	up	NA	NA	noReg	NA	NA	noReg	NS
Hnrnpa3	229279	NM_198090_NM_053263_NM_146130	1.17277	0.0110652	up	NA	NA	noReg	NA	NA	noReg	NS
Hnrnpf	98758	NM_001166432_NM_001166431_NM_001166430_NM_133834_NM_001166429_NM_001166428_NM_001166427	NA	NA	noReg	1.05493	0.000141546	up	NA	NA	noReg	NS
Hnrnph1	59013	NM_021510	1.28245	0.000856047	up	1.09523	0.00202314	up	NA	NA	noReg	Common
Hnrnph2	56258	NM_001313716_NM_001313717_NM_019868	NA	NA	noReg	1.42779	8.71682e-05	up	NA	NA	noReg	NS
Hnrnpr	74326	NM_001277123_NM_028871_NM_001277122_NM_001277121	1.10171	0.00765971	up	NA	NA	noReg	NA	NA	noReg	NS
Hnrnpu	51810	NM_016805	1.17166	0.00142941	up	NA	NA	noReg	NA	NA	noReg	NS
Hpf1	72612	NM_028299	1.48163	0.000335514	up	1.47599	0.000241898	up	NA	NA	noReg	Common
Hpn	15451	NM_008281_NM_001276269_NM_001110252	-1.09183	0.00814512	down	-1.50873	0.00187954	down	NA	NA	noReg	Common
Hsd17b12	56348	NM_019657	1.02747	0.00127097	up	1.38857	0.000266614	up	NA	NA	noReg	Common
Hsd17b7	15490	NM_010476	NA	NA	noReg	1.85334	0.00212212	up	1.36109	0.00907651	up	PRO Only
Hsp90aa1	15519	NM_010480	1.70518	0.000644947	up	1.89391	0.000329217	up	NA	NA	noReg	Common
Hsp90ab1	15516	NM_008302	NA	NA	noReg	1.20315	0.000279015	up	NA	NA	noReg	NS
Hsp90b1	22027	NM_011631	NA	NA	noReg	1.05833	0.00303311	up	NA	NA	noReg	NS
Hspa1a	193740	NM_010479	-1.58473	0.0281207	down	NA	NA	noReg	2.61696	0.00309117	up	AMA only
Hspa2	15512	NM_001002012_NM_008301	NA	NA	noReg	-1.1444	0.00292936	down	NA	NA	noReg	NS
Hspa4	15525	NM_008300	1.04621	0.000829677	up	1.40104	0.000161369	up	NA	NA	noReg	Common
Hspa5	14828	NM_001163434_NM_022310	NA	NA	noReg	1.52464	0.000360416	up	1.20168	0.00129107	up	PRO Only
Hspa9	15526	NM_010481	NA	NA	noReg	1.27919	0.000863002	up	NA	NA	noReg	NS
Hspd1	15510	NM_010477	1.49764	0.000753011	up	1.33447	0.0012924	up	NA	NA	noReg	Common
Hsph1	15505	NM_013559	1.61884	0.000863015	up	1.28814	0.00299788	up	NA	NA	noReg	Common
Htr2b	15559	NM_008311	2.24826	0.000216443	up	1.53414	0.00113452	up	NA	NA	noReg	Common
Htra1	56213	NM_019564	NA	NA	noReg	1.79093	0.0394427	up	NA	NA	noReg	NS
Hyal1	15586	NM_008317	1.44015	0.000282288	up	2.53561	1.12112e-05	up	1.09546	0.000926263	up	PRO Enhanced
Hyou1	12282	NM_021395	NA	NA	noReg	1.01559	0.0141635	up	NA	NA	noReg	NS
Ibtk	108837	NM_001081282	1.59908	0.00817182	up	NA	NA	noReg	NA	NA	noReg	NS
Ica1	15893	NM_010492_NM_001252266	NA	NA	noReg	-1.49314	0.0139908	down	-1.05936	0.0493643	down	PRO Only
Icam1	15894	NM_010493	-1.13101	0.0145449	down	NA	NA	noReg	1.58599	0.00320294	up	AMA only
Ice2	93697	NM_145618	1.02257	0.0310361	up	NA	NA	noReg	NA	NA	noReg	NS
Icosl	50723	NM_015790	-1.74304	0.00072701	down	-1.64702	0.000902097	down	NA	NA	noReg	Common
Id1	15901	NM_010495	1.71068	0.0325657	up	-1.85035	0.0319954	down	-3.56103	0.00122372	down	Opposite
Id2	15902	NM_010496	NA	NA	noReg	1.11771	0.0021231	up	NA	NA	noReg	NS
Id3	15903	NM_008321	NA	NA	noReg	-1.22343	0.00181737	down	NA	NA	noReg	NS
Ide	15925	NM_031156	1.15839	0.00130862	up	NA	NA	noReg	NA	NA	noReg	NS
Idh1	15926	NM_001111320_NM_010497	-1.00009	0.00482633	down	NA	NA	noReg	NA	NA	noReg	NS
Idi1	319554	NM_145360	NA	NA	noReg	1.28731	0.00188953	up	1.32494	0.00158359	up	PRO Only
Ifi203	15950	NM_001302650_NM_001302651_NM_001302649	NA	NA	noReg	2.28769	0.00298301	up	NA	NA	noReg	NS
Ifi204	15951	NM_008329	NA	NA	noReg	1.67215	0.00187562	up	1.19747	0.00920651	up	PRO Only
Ifi205	226695	NM_172648	NA	NA	noReg	1.99535	0.00481262	up	1.2748	0.0326744	up	PRO Only
Ifi44	99899	NM_133871	NA	NA	noReg	1.70719	0.0203108	up	1.6728	0.0184382	up	PRO Only
Ifih1	71586	NM_027835_NM_001164477	NA	NA	noReg	1.71633	0.00502432	up	1.30499	0.0162182	up	PRO Only
Ifit1	15957	NM_008331	NA	NA	noReg	3.30821	0.00229539	up	2.03408	0.0215048	up	PRO Only
Ifit1bl1	667373	NM_001101605_NM_001110517	NA	NA	noReg	2.16609	0.0394427	up	2.36678	0.0228367	up	PRO Only
Ifit1bl2	112419	NM_053217	NA	NA	noReg	3.41026	0.00114519	up	2.41927	0.00635411	up	PRO Only
Ifit2	15958	NM_008332	NA	NA	noReg	2.75869	0.00425932	up	2.22316	0.0108903	up	PRO Only
Ifit3	15959	NM_010501	NA	NA	noReg	2.544	0.00612761	up	2.10299	0.0132715	up	PRO Only
Ifit3b	667370	NM_001005858	NA	NA	noReg	2.83084	0.00569396	up	2.34909	0.0122814	up	PRO Only
Ifitm2	80876	NM_030694	-1.45917	0.000702865	down	-1.17014	0.00207365	down	NA	NA	noReg	Common
Ifitm3	66141	NM_025378	-1.07448	0.0106271	down	NA	NA	noReg	NA	NA	noReg	NS
Ifitm6	213002	NM_001033632	-1.92778	0.00175394	down	-1.04544	0.0368841	down	NA	NA	noReg	Common
Ifngr1	15979	NM_010511	NA	NA	noReg	-1.59601	0.000205074	down	NA	NA	noReg	NS
Ifrd1	15982	NM_013562	NA	NA	noReg	2.90714	2.74505e-05	up	2.17028	9.9338e-05	up	PRO Only
Ift122	81896	NM_031177_NM_001167763	NA	NA	noReg	-1.10241	0.0257172	down	NA	NA	noReg	NS
Ift140	106633	NM_134126	NA	NA	noReg	-1.33047	0.00502432	down	NA	NA	noReg	NS
Ift88	21821	NM_009376	NA	NA	noReg	-1.14443	0.00777427	down	-1.92155	0.000491964	down	PRO Only
Igf1	16000	NM_001314010_NM_010512_NM_001111275_NM_001111276_NM_001111274	NA	NA	noReg	1.13865	0.00100939	up	NA	NA	noReg	NS
Igf1r	16001	NM_010513	NA	NA	noReg	-1.31813	0.00247209	down	-1.22802	0.00324483	down	PRO Only
Igf2bp2	319765	NM_183029	1.85524	0.00192385	up	4.48212	2.41637e-05	up	2.62688	0.000322007	up	PRO Enhanced
Igfbp4	16010	NM_010517	NA	NA	noReg	-2.27114	8.38598e-05	down	-1.40755	0.0012258	down	PRO Only
Igsf11	207683	NM_170599	2.30305	0.000734547	up	2.18797	0.000878979	up	NA	NA	noReg	Common
Igsf6	80719	NM_030691	NA	NA	noReg	1.33553	0.00522268	up	1.73426	0.00127673	up	PRO Only
Igtp	16145	NM_018738	NA	NA	noReg	1.51031	0.00547941	up	1.27366	0.0110543	up	PRO Only
Ikbkg	16151	NM_001161424_NM_001161423_NM_001161421_NM_001136067_NM_001161422_NM_178590_NM_010547	NA	NA	noReg	1.38888	0.000403485	up	NA	NA	noReg	NS
Il13ra1	16164	NM_133990	NA	NA	noReg	1.22611	0.0129874	up	NA	NA	noReg	NS
Il16	16170	NM_010551	NA	NA	noReg	-2.93468	2.97309e-05	down	-1.97846	0.000210027	down	PRO Only
Il18bp	16068	NM_010531	-1.49215	0.00916781	down	NA	NA	noReg	1.49034	0.0102957	up	AMA only
Il1rn	16181	NM_031167_NM_001159562_NM_001039701	2.19083	0.000335773	up	4.79026	6.50997e-06	up	2.59943	8.66217e-05	up	PRO Enhanced
Il20rb	213208	NM_001033543	NA	NA	noReg	1.28547	0.00896207	up	1.08942	0.0164882	up	PRO Only
Il7r	16197	NM_008372	1.50742	0.000529061	up	2.14691	6.20927e-05	up	NA	NA	noReg	Common
Impa2	114663	NM_053261	-1.06751	0.00444328	down	-1.28177	0.00199548	down	NA	NA	noReg	Common
Impact	16210	NM_008378	NA	NA	noReg	1.48439	0.000466444	up	NA	NA	noReg	NS
Inca1	103844	NM_213729_NM_001252484_NM_001252483_NM_001252482_NM_001252485	-1.23823	0.0308054	down	-2.05706	0.00378652	down	NA	NA	noReg	Common
Inpp5d	16331	NM_001110192_NM_001110193_NM_010566	NA	NA	noReg	-1.37678	9.56097e-05	down	NA	NA	noReg	NS
Inpp5j	170835	NM_172439	NA	NA	noReg	-2.12481	0.00325846	down	NA	NA	noReg	NS
Inpp5k	19062	NM_008916	NA	NA	noReg	-1.02994	0.000359869	down	NA	NA	noReg	NS
Ints2	70422	NM_027421	1.25296	0.00412477	up	NA	NA	noReg	NA	NA	noReg	NS
Ip6k2	76500	NM_029634	NA	NA	noReg	-1.00551	0.0120897	down	NA	NA	noReg	NS
Ipo5	70572	NM_023579	1.19193	0.000644947	up	1.61495	0.00010237	up	NA	NA	noReg	Common
Ipo7	233726	NM_181517	1.10775	0.0168417	up	1.11267	0.0221157	up	NA	NA	noReg	Common
Iqgap2	544963	NM_027711	NA	NA	noReg	-1.14768	0.00541089	down	NA	NA	noReg	NS
Irf2bpl	238330	NM_145836	1.20881	0.00101396	up	1.18495	0.00114597	up	NA	NA	noReg	Common
Irf7	54123	NM_001252601_NM_001252600_NM_016850	-1.98464	0.0025519	down	NA	NA	noReg	1.84286	0.00369675	up	AMA only
Irgm1	15944	NM_008326	NA	NA	noReg	1.72216	0.00348251	up	1.25007	0.0147758	up	PRO Only
Irgm2	54396	NM_019440	NA	NA	noReg	1.03795	0.027038	up	NA	NA	noReg	NS
Isg15	100038882	NM_015783	NA	NA	noReg	2.289	0.0106529	up	1.89704	0.0213707	up	PRO Only
Isoc2b	67441	NM_026158	NA	NA	noReg	-1.28722	0.000424568	down	NA	NA	noReg	NS
Itga6	16403	NM_001277970_NM_008397	NA	NA	noReg	-2.18174	0.00369387	down	-2.66666	0.00124622	down	PRO Only
Itgal	16408	NM_001253874_NM_001253873_NM_001253872_NM_008400	-2.7239	0.000447113	down	-1.16975	0.0279411	down	1.55416	0.00643273	up	AMA Enhanced
Itgav	16410	NM_008402	1.71969	0.00064679	up	NA	NA	noReg	NA	NA	noReg	NS
Itgb3	16416	NM_016780	NA	NA	noReg	2.39265	0.00555468	up	1.41418	0.0487913	up	PRO Only
Itgb5	16419	NM_010580_NM_001145884	NA	NA	noReg	-1.88444	7.59756e-05	down	-1.47666	0.000312846	down	PRO Only
Itgb7	16421	NM_013566	-1.01828	0.0177554	down	NA	NA	noReg	1.52177	0.00295507	up	AMA only
Itpr2	16439	NM_019923_NM_010586	NA	NA	noReg	1.15737	0.0018898	up	NA	NA	noReg	NS
Itpripl1	73338	NM_001163527_NM_001163528	NA	NA	noReg	-1.2673	0.00260974	down	NA	NA	noReg	NS
Itpripl2	319622	NM_001033380	1.01267	0.00187013	up	NA	NA	noReg	NA	NA	noReg	NS
Ivns1abp	117198	NM_054102_NM_001039512_NM_001039511	NA	NA	noReg	-1.31178	0.00324985	down	-1.36646	0.00239483	down	PRO Only
Izumo4	71564	NM_027829	NA	NA	noReg	-1.65996	0.001234	down	NA	NA	noReg	NS
Jade1	269424	NM_001130184_NM_172303_NM_001130185_NM_001130186	NA	NA	noReg	1.3489	0.00296106	up	NA	NA	noReg	NS
Jade2	76901	NM_199299	NA	NA	noReg	-1.18388	0.00111232	down	NA	NA	noReg	NS
Jag1	16449	NM_013822	1.55949	0.0068156	up	2.36381	0.000907309	up	NA	NA	noReg	Common
Jarid2	16468	NM_021878_NM_001205044_NM_001205043	NA	NA	noReg	-1.18573	0.00136892	down	-1.08172	0.00215897	down	PRO Only
Jdp2	81703	NM_001205052_NM_030887_NM_001205053	-1.56267	0.0285519	down	NA	NA	noReg	NA	NA	noReg	NS
Jrkl	77532	NM_001033181	1.68268	0.0212585	up	NA	NA	noReg	NA	NA	noReg	NS
Jun	16476	NM_010591	1.49815	0.000181003	up	NA	NA	noReg	NA	NA	noReg	NS
Katnal1	231912	NM_153572	1.40477	0.020901	up	1.2349	0.0471025	up	NA	NA	noReg	Common
Katnbl1	72425	NM_024254	NA	NA	noReg	1.45869	6.11757e-05	up	1.19851	0.000186186	up	PRO Only
Kazald1	107250	NM_178929	-1.48671	0.0014575	down	-1.43643	0.0018227	down	NA	NA	noReg	Common
Kcnj2	16518	NM_008425	NA	NA	noReg	1.32859	0.00761373	up	NA	NA	noReg	NS
Kcnk12	210741	NM_199251	NA	NA	noReg	-2.17227	0.0496731	down	NA	NA	noReg	NS
Kcnn4	16534	NM_001163510_NM_008433	1.13424	0.00134005	up	NA	NA	noReg	NA	NA	noReg	NS
Kctd9	105440	NM_001111028_NM_134073_NM_001285933	1.00354	0.0235691	up	1.596	0.00333393	up	NA	NA	noReg	Common
Kdm2b	30841	NM_013910_NM_001003953	NA	NA	noReg	-1.30014	0.000486893	down	NA	NA	noReg	NS
Kdm6b	216850	NM_001017426	-1.26208	0.00463809	down	NA	NA	noReg	1.91019	0.00062451	up	AMA only
Kdr	16542	NM_010612	1.10696	0.0163024	up	1.67473	0.00272612	up	NA	NA	noReg	Common
Khk	16548	NM_001310524_NM_001310525_NM_008439	-1.01147	0.000447113	down	-1.12297	0.000205074	down	NA	NA	noReg	Common
Kif18b	70218	NM_197959	-1.62547	0.0316129	down	NA	NA	noReg	NA	NA	noReg	NS
Kif22	110033	NM_145588	-1.02778	0.0218322	down	NA	NA	noReg	NA	NA	noReg	NS
Kif2c	73804	NM_001290662_NM_134471	-1.67256	0.0112186	down	NA	NA	noReg	1.49435	0.0205757	up	AMA only
Kif5b	16573	NM_008448	1.52166	0.0017001	up	NA	NA	noReg	NA	NA	noReg	NS
Kif5c	16574	NM_008449	NA	NA	noReg	-1.16005	0.00686622	down	NA	NA	noReg	NS
Kif9	16578	NM_010628_NM_001163569	NA	NA	noReg	-3.54532	5.25715e-05	down	-2.69891	0.000226828	down	PRO Only
Kit	16590	NM_001122733_NM_021099	3.50899	0.000282288	up	2.1861	0.00251291	up	-1.3229	0.0248556	down	AMA Enhanced
Kitl	17311	NM_013598	3.31695	0.000204388	up	2.57591	0.000529007	up	NA	NA	noReg	Common
Klc2	16594	NM_008451	1.07375	0.0237723	up	NA	NA	noReg	-1.04934	0.0291712	down	AMA only
Klf11	194655	NM_178357	-1.04054	0.00249647	down	-1.01852	0.00305769	down	NA	NA	noReg	Common
Klf2	16598	NM_008452	NA	NA	noReg	-1.03883	0.0130351	down	NA	NA	noReg	NS
Klf9	16601	NM_010638	NA	NA	noReg	1.30829	0.00254959	up	1.33554	0.0021796	up	PRO Only
Klhl20	226541	NM_001039482	1.08664	0.000816448	up	1.01098	0.00116467	up	NA	NA	noReg	Common
Klhl28	66689	NM_025707	1.12893	0.0123496	up	NA	NA	noReg	NA	NA	noReg	NS
Klhl35	72184	NM_028145	NA	NA	noReg	-1.59558	0.0217837	down	NA	NA	noReg	NS
Klhl7	52323	NM_026448_NM_001161800	NA	NA	noReg	1.10842	0.00205694	up	NA	NA	noReg	NS
Klk1b1	16623	NM_010645	-1.92419	0.0123967	down	NA	NA	noReg	NA	NA	noReg	NS
Kmt5a	67956	NM_001310725_NM_030241_NM_001310723_NM_001310727	NA	NA	noReg	2.04093	0.000450354	up	1.17527	0.00751945	up	PRO Only
Knstrn	51944	NM_026412	-1.47944	0.00929592	down	NA	NA	noReg	1.21343	0.0248179	up	AMA only
Kpna1	16646	NM_008465	NA	NA	noReg	1.31885	0.000482559	up	NA	NA	noReg	NS
Kpna3	16648	NM_008466	1.28382	0.000467273	up	1.77312	6.30224e-05	up	NA	NA	noReg	Common
Kpna4	16649	NM_008467	1.27479	0.00376661	up	1.35422	0.00318932	up	NA	NA	noReg	Common
Kpnb1	16211	NM_008379	1.15202	0.00160694	up	NA	NA	noReg	NA	NA	noReg	NS
Krcc1	57896	NM_145568	1.22125	0.0010071	up	NA	NA	noReg	NA	NA	noReg	NS
Krit1	79264	NM_001170552_NM_030675	NA	NA	noReg	1.0023	0.0190405	up	NA	NA	noReg	NS
Kxd1	75620	NM_029366	-1.13645	0.000450718	down	-1.49463	8.10711e-05	down	NA	NA	noReg	Common
Kyat1	70266	NM_172404	NA	NA	noReg	-1.32465	0.00560825	down	-1.22082	0.00739635	down	PRO Only
L2hgdh	217666	NM_145443	1.46926	0.0275451	up	NA	NA	noReg	-1.81503	0.012405	down	AMA only
L3mbtl3	237339	NM_172787	2.06373	0.0032631	up	2.25926	0.00231386	up	NA	NA	noReg	Common
Lacc1	210808	NM_172488	NA	NA	noReg	1.03681	0.0125653	up	NA	NA	noReg	NS
Lamc1	226519	NM_010683	NA	NA	noReg	1.13323	0.000291398	up	NA	NA	noReg	NS
Lamtor4	66096	NM_001081108	NA	NA	noReg	-1.37758	0.00181426	down	NA	NA	noReg	NS
Large	NA	NM_001317391_NM_010687	1.26481	0.00930487	up	1.02925	0.0308409	up	NA	NA	noReg	Common
Larp4	207214	NM_001284522_NM_001080948_NM_001024526_NM_001284523_NM_001284521	1.08951	0.00755643	up	NA	NA	noReg	NA	NA	noReg	NS
Lat	16797	NM_010689	1.74045	0.00102777	up	2.46902	0.000155065	up	NA	NA	noReg	Common
Lat2	56743	NM_022964_NM_020044	NA	NA	noReg	1.09898	0.000450354	up	NA	NA	noReg	NS
Layn	244864	NM_001033534	NA	NA	noReg	4.07363	0.000279015	up	3.33527	0.000858379	up	PRO Only
Lbh	77889	NM_029999	NA	NA	noReg	-2.74765	0.00108032	down	-2.7078	0.00115944	down	PRO Only
Lcp2	16822	NM_010696	-1.30394	0.000412202	down	-1.03184	0.00113452	down	NA	NA	noReg	Common
Ldha	16828	NM_010699_NM_001136069	NA	NA	noReg	1.11278	9.44499e-05	up	1.32515	4.30696e-05	up	PRO Only
Ldhb	16832	NM_008492_NM_001302765_NM_001316322	-2.29902	0.000282288	down	-1.93578	0.000494512	down	NA	NA	noReg	Common
Ldlrad3	241576	NM_178886_NM_001290784	NA	NA	noReg	-1.39907	0.00321293	down	NA	NA	noReg	NS
Ldlrad4	52662	NM_172631	-1.0397	0.0224173	down	NA	NA	noReg	NA	NA	noReg	NS
Letm2	270035	NM_173012	NA	NA	noReg	-1.58123	0.0111918	down	NA	NA	noReg	NS
Lhfpl2	218454	NM_172589	NA	NA	noReg	1.70072	0.000112347	up	1.03414	0.00174957	up	PRO Only
Lig4	319583	NM_176953	1.2789	0.0156021	up	NA	NA	noReg	NA	NA	noReg	NS
Lilr4b	14727	NM_008147_NM_001291893_NM_001291892	NA	NA	noReg	1.72841	0.00012326	up	1.08314	0.00161831	up	PRO Only
Lilrb4a	14728	NM_013532_NM_001291894	NA	NA	noReg	1.64993	0.000140793	up	1.14354	0.00108934	up	PRO Only
Lipa	16889	NM_021460_NM_001111100	NA	NA	noReg	1.30723	0.000276924	up	NA	NA	noReg	NS
Lman2l	214895	NM_001013374_NM_001310517	NA	NA	noReg	-1.41143	0.000788748	down	NA	NA	noReg	NS
Lnp	NA	NM_027133_NM_001110209	1.62221	0.00380401	up	1.28189	0.0144402	up	NA	NA	noReg	Common
LOC100038947	100038947	NM_001173459	-1.71291	8.79949e-05	down	-1.58191	6.20927e-05	down	NA	NA	noReg	Common
Lonrf1	244421	NM_001081150	1.27062	0.042094	up	2.16891	0.00500313	up	NA	NA	noReg	Common
Lonrf3	74365	NM_028894	NA	NA	noReg	1.20814	0.000234709	up	NA	NA	noReg	NS
Lox	16948	NM_010728_NM_001286182_NM_001286181	3.5529	0.018502	up	5.71998	0.00230786	up	NA	NA	noReg	Common
Lpar1	14745	NM_172989_NM_001290486_NM_010336	NA	NA	noReg	3.69302	0.00941799	up	3.03172	0.0199527	up	PRO Only
Lpar5	381810	NM_001163269_NM_001163268	NA	NA	noReg	-1.45447	0.00323616	down	NA	NA	noReg	NS
Lpar6	67168	NM_175116	NA	NA	noReg	-1.20932	0.0011391	down	-1.30211	0.000825695	down	PRO Only
Lpcat2	270084	NM_173014	-1.61495	5.25514e-05	down	-1.45634	3.76367e-05	down	NA	NA	noReg	Common
Lpl	16956	NM_008509	1.71681	0.000393229	up	1.07958	0.0037421	up	NA	NA	noReg	Common
Lrba	80877	NM_030695_NM_001077688_NM_001077687	1.02223	0.0139971	up	NA	NA	noReg	NA	NA	noReg	NS
Lrch4	231798	NM_146164_NM_001168652	NA	NA	noReg	-1.04652	0.00122284	down	NA	NA	noReg	NS
Lrp12	239393	NM_172814	NA	NA	noReg	1.30704	0.000141546	up	1.00098	0.000656077	up	PRO Only
Lrp8	16975	NM_001080926	NA	NA	noReg	3.65009	0.000294673	up	2.68465	0.00150922	up	PRO Only
Lrrc29	234684	NM_177449	-1.34454	0.0268681	down	-1.87421	0.0078398	down	NA	NA	noReg	Common
Lrrc58	320184	NM_177093	1.26235	0.00644149	up	NA	NA	noReg	NA	NA	noReg	NS
Lrrc8a	241296	NM_177725	NA	NA	noReg	-1.1062	0.00618285	down	NA	NA	noReg	NS
Lrrcc1	71710	NM_028915_NM_001163580_NM_001163579	1.27249	0.0103091	up	NA	NA	noReg	NA	NA	noReg	NS
Lrrfip2	71268	NM_001164838_NM_027742	NA	NA	noReg	1.52107	0.000269261	up	1.06124	0.00179624	up	PRO Only
Lrwd1	71735	NM_027891	NA	NA	noReg	-1.07151	0.00170668	down	NA	NA	noReg	NS
Lsp1	16985	NM_001136071_NM_001271510_NM_001271509_NM_001271508_NM_019391_NM_001271523	NA	NA	noReg	-1.03174	0.00203175	down	NA	NA	noReg	NS
Lsr	54135	NM_001164184_NM_017405_NM_001164185	-2.62003	0.000809638	down	-1.67429	0.00855444	down	NA	NA	noReg	Common
Lst1	16988	NM_010734	-1.00174	0.00306462	down	-1.066	0.00251957	down	NA	NA	noReg	Common
Ltb4r1	16995	NM_008519	-2.03335	0.021316	down	-2.12752	0.0236724	down	NA	NA	noReg	Common
Ltbp2	16997	NM_013589	-1.17174	0.0167392	down	NA	NA	noReg	NA	NA	noReg	NS
Ltc4s	17001	NM_008521_NM_001313968	NA	NA	noReg	-1.18545	0.0205693	down	NA	NA	noReg	NS
Ltv1	353258	NM_181470	NA	NA	noReg	1.0564	0.00204947	up	NA	NA	noReg	NS
Luc7l3	67684	NM_026313	1.23898	0.019638	up	NA	NA	noReg	NA	NA	noReg	NS
Ly6a	110454	NM_001271446_NM_010738_NM_001271419_NM_001271418_NM_001271417_NM_001271416	-2.40013	0.00425651	down	NA	NA	noReg	1.42598	0.0443366	up	AMA only
Ly6c1	17067	NM_001252056_NM_001252055_NM_010741_NM_001252058_NM_001252057	-2.18364	0.00338666	down	NA	NA	noReg	1.53777	0.0183588	up	AMA only
Ly6c2	100041546	NM_001099217	-1.74344	0.0440763	down	NA	NA	noReg	1.76051	0.0475158	up	AMA only
Ly6e	17069	NM_001164039_NM_001164038_NM_001164037_NM_001164036_NM_008529_NM_001164040	-1.80799	0.00552602	down	NA	NA	noReg	NA	NA	noReg	NS
Ly86	17084	NM_010745	-1.59476	8.79949e-05	down	NA	NA	noReg	NA	NA	noReg	NS
Ly9	17085	NM_001277968_NM_008534	NA	NA	noReg	1.27622	0.00398772	up	1.39522	0.00228526	up	PRO Only
Lysmd3	80289	NM_030257	1.32105	0.0311556	up	NA	NA	noReg	NA	NA	noReg	NS
Lyz1	17110	NM_013590	-1.32337	0.000113073	down	NA	NA	noReg	NA	NA	noReg	NS
Lyz2	17105	NM_017372	-1.35531	8.79949e-05	down	NA	NA	noReg	NA	NA	noReg	NS
Lyzl4	69032	NM_026915	NA	NA	noReg	-2.13682	0.00920502	down	-2.90513	0.00176876	down	PRO Only
Lztfl1	93730	NM_033322	1.04441	0.018944	up	NA	NA	noReg	NA	NA	noReg	NS
M1ap	110958	NM_033079	NA	NA	noReg	-1.6072	0.000318421	down	NA	NA	noReg	NS
Madd	228355	NM_145527_NM_001177719_NM_001177720	NA	NA	noReg	-1.06444	0.00097399	down	NA	NA	noReg	NS
Maf	17132	NM_001025577	NA	NA	noReg	-1.90777	0.000397328	down	-2.59666	7.09151e-05	down	PRO Only
Mafg	17134	NM_010756	NA	NA	noReg	1.05651	0.00149274	up	1.2804	0.000530636	up	PRO Only
Mafk	17135	NM_010757	NA	NA	noReg	1.075	0.000720468	up	NA	NA	noReg	NS
Malt1	240354	NM_172833	NA	NA	noReg	2.35788	8.20455e-05	up	1.66788	0.000586453	up	PRO Only
Mamdc2	71738	NM_174857	NA	NA	noReg	1.14912	0.0192954	up	1.58965	0.00338518	up	PRO Only
Maml3	433586	NM_001004176	NA	NA	noReg	-2.18437	0.00217693	down	-1.74956	0.00613899	down	PRO Only
Man1a2	17156	NM_010763	1.18562	0.00165382	up	1.06528	0.00309239	up	NA	NA	noReg	Common
Maoa	17161	NM_173740	1.04625	0.00502369	up	NA	NA	noReg	NA	NA	noReg	NS
Map2k1	26395	NM_008927	NA	NA	noReg	1.0931	0.00137145	up	NA	NA	noReg	NS
Map3k5	26408	NM_008580	NA	NA	noReg	-2.90821	4.15348e-05	down	-2.16192	0.000210027	down	PRO Only
Map4k3	225028	NM_001290345	1.44909	0.00453557	up	1.29862	0.00945266	up	NA	NA	noReg	Common
Map6	17760	NM_001048167_NM_010837_NM_001043355	NA	NA	noReg	2.38051	0.000120817	up	1.61949	0.00106599	up	PRO Only
Mapk14	26416	NM_001168514_NM_001168508_NM_011951_NM_001168513	NA	NA	noReg	-1.22366	0.000175307	down	NA	NA	noReg	NS
Mapk1ip1	69546	NM_001045483_NM_027115	NA	NA	noReg	-1.01991	0.00719582	down	NA	NA	noReg	NS
Mapk3	26417	NM_011952	NA	NA	noReg	-1.07182	0.000788685	down	NA	NA	noReg	NS
Mapk6	50772	NM_027418_NM_015806	NA	NA	noReg	1.73278	6.70272e-05	up	1.11072	0.000848847	up	PRO Only
March1	72925	NM_001293784_NM_001166372_NM_175188_NM_001166375	NA	NA	noReg	-1.60507	0.00654346	down	-1.50046	0.00792447	down	PRO Only
March9	216438	NM_001033262	NA	NA	noReg	1.15334	0.0426746	up	NA	NA	noReg	NS
Marcksl1	17357	NM_010807	-1.49743	0.00180019	down	-1.05244	0.0119106	down	NA	NA	noReg	Common
Marf1	223989	NM_001081154	1.01363	0.00497454	up	NA	NA	noReg	-1.47734	0.000848539	down	AMA only
Marveld1	277010	NM_183195	-1.00786	0.016608	down	-1.70748	0.00152197	down	NA	NA	noReg	Common
Mast3	546071	NM_199308	NA	NA	noReg	-1.16514	0.000439633	down	-1.10015	0.00062451	down	PRO Only
Mast4	328329	NM_175171	NA	NA	noReg	1.0501	0.00343277	up	NA	NA	noReg	NS
Mat2a	232087	NM_145569	1.0298	0.000951181	up	NA	NA	noReg	NA	NA	noReg	NS
Mb21d1	NA	NM_173386	NA	NA	noReg	1.0569	0.00627761	up	NA	NA	noReg	NS
Mblac1	330216	NM_177878	NA	NA	noReg	-1.06279	0.00555108	down	NA	NA	noReg	NS
Mbnl2	105559	NM_207515_NM_175341	1.1166	0.00079175	up	NA	NA	noReg	NA	NA	noReg	NS
Mcm2	17216	NM_008564	1.59248	0.0116652	up	NA	NA	noReg	-1.42639	0.0210226	down	AMA only
Mcm6	17219	NM_008567_NM_001313695	1.09794	0.0179165	up	NA	NA	noReg	-1.12563	0.0179984	down	AMA only
Mcoln2	68279	NM_026656_NM_001005846	NA	NA	noReg	3.0826	7.66945e-05	up	2.54143	0.000230371	up	PRO Only
Mcoln3	171166	NM_134160	1.11732	0.0340333	up	NA	NA	noReg	NA	NA	noReg	NS
Mctp1	78771	NM_030174	1.46203	0.000748532	up	1.78843	0.000234218	up	NA	NA	noReg	Common
Mdc1	240087	NM_001010833	1.37942	0.000689182	up	NA	NA	noReg	NA	NA	noReg	NS
Mdga1	74762	NM_001081160	NA	NA	noReg	-1.509	0.0232744	down	NA	NA	noReg	NS
Mdm2	17246	NM_010786_NM_001288586	1.09207	0.000724834	up	1.96202	3.35566e-05	up	NA	NA	noReg	Common
Mdm4	17248	NM_008575_NM_001302804_NM_001302803_NM_001302802_NM_001302801	1.1199	0.000781805	up	NA	NA	noReg	NA	NA	noReg	NS
Mdn1	100019	NM_001081392	1.14003	0.00986741	up	NA	NA	noReg	NA	NA	noReg	NS
Me1	17436	NM_001198933_NM_008615	1.35354	0.0130985	up	3.75413	7.4993e-05	up	2.40059	0.000935888	up	PRO Enhanced
Med14	26896	NM_001048208_NM_012005	1.00048	0.0317552	up	NA	NA	noReg	NA	NA	noReg	NS
Med22	20933	NM_001033908_NM_011513	NA	NA	noReg	-1.32517	0.000218945	down	NA	NA	noReg	NS
Mef2c	17260	NM_025282_NM_001170537	NA	NA	noReg	-1.31796	0.00342798	down	-2.15533	0.000236375	down	PRO Only
Megf8	269878	NM_001160400	NA	NA	noReg	-1.02933	0.00525438	down	-1.13109	0.00290197	down	PRO Only
Meis1	17268	NM_010789_NM_001193271	NA	NA	noReg	-2.45945	0.0365103	down	-2.92417	0.0145811	down	PRO Only
Mertk	17289	NM_008587	NA	NA	noReg	-2.08924	0.00036552	down	-1.34436	0.00349265	down	PRO Only
Mettl1	17299	NM_010792	1.73093	0.000335773	up	NA	NA	noReg	NA	NA	noReg	NS
Mettl16	67493	NM_026197	1.26161	0.000360875	up	1.38551	0.00016197	up	NA	NA	noReg	Common
Mettl4	76781	NM_176917	1.07316	0.0152664	up	NA	NA	noReg	NA	NA	noReg	NS
Mettl7a3	668178	NM_001081471	NA	NA	noReg	1.17908	0.0203129	up	1.18213	0.0167063	up	PRO Only
Mfap3l	71306	NM_027756_NM_001293769_NM_001177881_NM_001177882	1.94659	0.000599218	up	2.85126	6.20927e-05	up	NA	NA	noReg	Common
Mfsd9	211798	NM_172499	NA	NA	noReg	-1.13894	0.0365261	down	NA	NA	noReg	NS
Mgat5	107895	NM_145128	1.36882	0.00619207	up	NA	NA	noReg	NA	NA	noReg	NS
Mgll	23945	NM_001166249_NM_011844_NM_001166251_NM_001166250	1.36282	0.0392137	up	NA	NA	noReg	NA	NA	noReg	NS
Mgst1	56615	NM_019946	-1.29004	0.00683009	down	NA	NA	noReg	1.09186	0.0156977	up	AMA only
Mgst2	211666	NM_174995_NM_001310482	-3.268	0.000199342	down	-1.50857	0.00833805	down	1.75942	0.00333231	up	AMA Enhanced
Mib2	76580	NM_001256107_NM_145124_NM_001256108	NA	NA	noReg	-1.01427	0.010769	down	NA	NA	noReg	NS
Mical2	320878	NM_177282_NM_001193305	1.78172	0.000485641	up	2.02522	0.000205236	up	NA	NA	noReg	Common
Mical3	194401	NM_001270475_NM_153396	NA	NA	noReg	1.2801	0.00085301	up	NA	NA	noReg	NS
Micall2	231830	NM_174850	NA	NA	noReg	1.16377	0.00830355	up	NA	NA	noReg	NS
Micu3	78506	NM_030110	1.34436	0.0413474	up	NA	NA	noReg	NA	NA	noReg	NS
Mid1	17318	NM_010797_NM_001290512_NM_001290504_NM_001290505_NM_001290506	NA	NA	noReg	1.31992	0.00461421	up	NA	NA	noReg	NS
Mis18a	66578	NM_025642	NA	NA	noReg	-1.27441	0.000396161	down	NA	NA	noReg	NS
Mitd1	69028	NM_026913	NA	NA	noReg	1.06398	0.00246642	up	NA	NA	noReg	NS
Mitf	17342	NM_001113198_NM_001178049_NM_008601	1.08083	0.0147722	up	1.14272	0.0151126	up	NA	NA	noReg	Common
Mlkl	74568	NM_001310613_NM_029005	NA	NA	noReg	1.14666	0.0197934	up	1.60348	0.00333231	up	PRO Only
Mllt3	70122	NM_029931_NM_027326_NM_001286158	1.37844	0.0406619	up	1.97423	0.0115748	up	NA	NA	noReg	Common
Mmd	67468	NM_026178	NA	NA	noReg	-1.41236	0.00271908	down	NA	NA	noReg	NS
Mmgt1	236792	NM_146234	1.39177	0.00130706	up	NA	NA	noReg	NA	NA	noReg	NS
Mmgt2	216829	NM_175002	NA	NA	noReg	-1.11844	0.00222225	down	NA	NA	noReg	NS
Mmp12	17381	NM_001320077_NM_008605_NM_001320076	NA	NA	noReg	3.09463	2.41637e-05	up	2.29321	7.50302e-05	up	PRO Only
Mmp13	17386	NM_008607	NA	NA	noReg	3.07224	0.00097399	up	2.54016	0.00249661	up	PRO Only
Mms22l	212377	NM_199467	NA	NA	noReg	-1.26482	0.0194116	down	-1.47525	0.00801781	down	PRO Only
Mnda	NA	NM_001301745_NM_001033450	NA	NA	noReg	2.05596	0.00222425	up	1.27952	0.0199527	up	PRO Only
Mndal	100040462	NM_001170853	NA	NA	noReg	1.71158	0.00559805	up	NA	NA	noReg	NS
Mob1a	232157	NM_145571	1.13979	0.00817182	up	1.19951	0.00805718	up	NA	NA	noReg	Common
Mob1b	68473	NM_026735	NA	NA	noReg	1.04349	0.0429375	up	NA	NA	noReg	NS
Mok	26448	NM_011973	-2.10587	0.00192385	down	NA	NA	noReg	1.06533	0.0437119	up	AMA only
Morf4l1b	627352	NM_001326287	1.66505	0.0493757	up	1.88909	0.0409597	up	NA	NA	noReg	Common
Mospd2	76763	NM_001290524_NM_001290523_NM_029730	NA	NA	noReg	1.08719	0.00401843	up	NA	NA	noReg	NS
Mphosph10	67973	NM_026483	1.55642	0.00916781	up	NA	NA	noReg	NA	NA	noReg	NS
Mphosph8	75339	NM_023773	1.21438	0.00288272	up	NA	NA	noReg	NA	NA	noReg	NS
Mpp6	56524	NM_001164734_NM_001164733_NM_019939	1.29313	0.00391648	up	1.12418	0.00941448	up	NA	NA	noReg	Common
Ms4a4a	666907	NM_001310331	-1.8832	0.00638294	down	-1.53916	0.0205516	down	NA	NA	noReg	Common
Ms4a4b	60361	NM_021718	-2.13912	0.016907	down	NA	NA	noReg	1.73045	0.0445662	up	AMA only
Ms4a4c	64380	NM_029499	-2.27906	0.00293688	down	NA	NA	noReg	2.31972	0.002809	up	AMA only
Ms4a6b	69774	NM_027209	-2.24197	8.79949e-05	down	-1.4491	0.000462753	down	NA	NA	noReg	Common
Ms4a6c	73656	NM_028595_NM_001166376	-1.51836	0.000590851	down	-1.24109	0.00150841	down	NA	NA	noReg	Common
Msantd2	235184	NM_146222	NA	NA	noReg	1.31461	0.0160388	up	NA	NA	noReg	NS
Msantd3	66665	NM_001145925_NM_001145924_NM_028137	NA	NA	noReg	4.27047	0.00085301	up	3.2885	0.00316697	up	PRO Only
Msrb2	76467	NM_029619	NA	NA	noReg	-1.451	0.00199112	down	-1.02914	0.0102299	down	PRO Only
Mtdh	67154	NM_026002	NA	NA	noReg	1.1854	0.00351892	up	NA	NA	noReg	NS
Mtf2	17765	NM_001253877_NM_001253879_NM_013827_NM_001253880_NM_001253878	1.15844	0.00376661	up	1.05393	0.00718853	up	NA	NA	noReg	Common
Mthfd1l	270685	NM_001170785_NM_001170786_NM_172308	NA	NA	noReg	1.03604	0.00830355	up	NA	NA	noReg	NS
Mthfd2	17768	NM_008638	NA	NA	noReg	2.02261	9.44499e-05	up	1.36982	0.000908665	up	PRO Only
Mtl5	NA	NM_001039657_NM_001039658_NM_001286558_NM_001286557	-1.26465	0.00612067	down	-1.09269	0.0151489	down	NA	NA	noReg	Common
Mtm1	17772	NM_001164190_NM_001164192_NM_001164191_NM_001164193_NM_019926	1.28168	0.00616137	up	1.66063	0.00188981	up	NA	NA	noReg	Common
Mtpn	14489	NM_008098	NA	NA	noReg	1.28954	0.00046731	up	NA	NA	noReg	NS
Mtss1	211401	NM_144800_NM_001146180	1.25506	0.00103353	up	NA	NA	noReg	NA	NA	noReg	NS
Mturn	68235	NM_001289741_NM_001289740	-1.21438	0.0136433	down	NA	NA	noReg	1.39807	0.0079315	up	AMA only
Mtus1	102103	NM_001286413_NM_001005865_NM_001005864_NM_001005863	NA	NA	noReg	-1.65643	0.00168294	down	NA	NA	noReg	NS
Mtx3	382793	NM_001162945	1.46351	0.0386718	up	NA	NA	noReg	NA	NA	noReg	NS
Mvb12b	72543	NM_175184	NA	NA	noReg	-1.45214	0.00454738	down	-1.02132	0.0210052	down	PRO Only
Mx1	17857	NM_010846	NA	NA	noReg	2.22224	0.0122581	up	1.69272	0.0340402	up	PRO Only
Mx2	17858	NM_013606	NA	NA	noReg	1.97481	0.0339372	up	NA	NA	noReg	NS
Mxd4	17122	NM_010753	-1.70352	0.00170628	down	-2.23021	0.000417297	down	NA	NA	noReg	Common
Myc	17869	NM_001177354_NM_001177353_NM_001177352_NM_010849	2.53797	0.000944106	up	NA	NA	noReg	-2.09318	0.00252034	down	AMA only
Mycbp	56309	NM_019660	NA	NA	noReg	-1.08939	0.00880117	down	NA	NA	noReg	NS
Myh9	17886	NM_022410	1.10331	0.00306462	up	NA	NA	noReg	NA	NA	noReg	NS
Myo10	17909	NM_019472	1.50527	0.000335773	up	1.62449	0.000156135	up	NA	NA	noReg	Common
Myo1d	338367	NM_177390	1.95602	0.00865238	up	NA	NA	noReg	-1.83245	0.0128422	down	AMA only
Myo1e	71602	NM_181072	1.20223	0.000609922	up	NA	NA	noReg	NA	NA	noReg	NS
Myo5a	17918	NM_010864	1.03363	0.00461659	up	1.21526	0.00233074	up	NA	NA	noReg	Common
Myo7a	17921	NM_001256082_NM_001256083_NM_001256081_NM_008663	NA	NA	noReg	-1.4583	0.0164447	down	-1.51543	0.011782	down	PRO Only
Mzf1	109889	NM_145819_NM_001290452_NM_001290453	NA	NA	noReg	-2.09351	0.0237266	down	NA	NA	noReg	NS
Mzt2	72083	NM_029354	NA	NA	noReg	-1.23223	0.000156135	down	NA	NA	noReg	NS
N4bp2l1	100637	NM_133898	-1.4496	0.000138173	down	-1.46523	6.20927e-05	down	NA	NA	noReg	Common
Naa10	56292	NM_019870_NM_001177965_NM_001310538	NA	NA	noReg	-1.01798	0.00100339	down	NA	NA	noReg	NS
Naa15	74838	NM_053089	1.43411	0.00765971	up	NA	NA	noReg	NA	NA	noReg	NS
Naa16	66897	NM_025832	1.34743	0.000837391	up	NA	NA	noReg	NA	NA	noReg	NS
Naa25	231713	NM_172722	1.44738	0.00102941	up	2.03796	0.000161614	up	NA	NA	noReg	Common
Naa50	72117	NM_028108	NA	NA	noReg	1.25499	0.00181802	up	NA	NA	noReg	NS
Naaa	67111	NM_001163687_NM_025972	-1.35631	0.00251307	down	NA	NA	noReg	NA	NA	noReg	NS
Nab1	17936	NM_008667	1.20917	0.00269717	up	1.27385	0.0023069	up	NA	NA	noReg	Common
Nabp1	109019	NM_028696_NM_001310549_NM_001310548	NA	NA	noReg	1.34712	0.00227445	up	NA	NA	noReg	NS
Nae1	234664	NM_144931	1.1441	0.00258996	up	1.18488	0.00239526	up	NA	NA	noReg	Common
Nampt	59027	NM_021524	NA	NA	noReg	1.67079	0.00012562	up	1.28989	0.000549091	up	PRO Only
Nap1l1	53605	NM_015781_NM_001146707	1.18869	0.00504943	up	NA	NA	noReg	NA	NA	noReg	NS
Napepld	242864	NM_178728	1.20724	0.00984133	up	1.0357	0.0261577	up	NA	NA	noReg	Common
Napg	108123	NM_028017	NA	NA	noReg	1.08609	0.00085301	up	NA	NA	noReg	NS
Naprt	223646	NM_172607	NA	NA	noReg	-1.41967	0.00109876	down	NA	NA	noReg	NS
Napsa	16541	NM_008437	-1.61607	0.00109284	down	NA	NA	noReg	1.17028	0.00561897	up	AMA only
Narf	67608	NM_026272	-1.91289	0.000301657	down	NA	NA	noReg	2.3746	6.6712e-05	up	AMA only
Nasp	50927	NM_016777_NM_001284229_NM_001081475	NA	NA	noReg	1.54573	0.000500567	up	NA	NA	noReg	NS
Nat8f1	66116	NM_023160	NA	NA	noReg	-1.69809	0.00212212	down	NA	NA	noReg	NS
Nav2	78286	NM_001111016_NM_175272	1.39294	0.000223915	up	NA	NA	noReg	NA	NA	noReg	NS
Nbeal1	269198	NM_173444	1.38231	0.000841405	up	1.00765	0.00461421	up	NA	NA	noReg	Common
Nbeal2	235627	NM_183276	NA	NA	noReg	-1.52225	8.9139e-05	down	-1.062	0.000734101	down	PRO Only
Nbn	27354	NM_013752	1.30154	0.000609922	up	1.07935	0.00149502	up	NA	NA	noReg	Common
Ncapg2	76044	NM_133762	NA	NA	noReg	-1.21979	0.0143636	down	NA	NA	noReg	NS
Nck2	17974	NM_010879	NA	NA	noReg	2.10475	0.00028198	up	1.19995	0.00504816	up	PRO Only
Nckipsd	80987	NM_030729	NA	NA	noReg	-1.34718	0.000172408	down	-1.16147	0.000403689	down	PRO Only
Ncl	17975	NM_010880	1.53493	0.00117415	up	NA	NA	noReg	NA	NA	noReg	NS
Ncoa1	17977	NM_010881	NA	NA	noReg	-1.09642	0.000546532	down	NA	NA	noReg	NS
Ncoa4	27057	NM_001033988_NM_001284319_NM_019744	NA	NA	noReg	1.19143	0.00377727	up	1.12442	0.00445798	up	PRO Only
Ndrg4	234593	NM_145602_NM_001195006	1.50429	0.0319885	up	2.68082	0.00272973	up	NA	NA	noReg	Common
Ndufaf4	68493	NM_026742	1.06915	0.00151267	up	NA	NA	noReg	NA	NA	noReg	NS
Nectin2	19294	NM_008990_NM_001159724	-1.10114	0.00442105	down	NA	NA	noReg	NA	NA	noReg	NS
Nedd4l	83814	NM_001114386_NM_031881	NA	NA	noReg	1.0452	0.00221774	up	1.11574	0.00151756	up	PRO Only
Nedd9	18003	NM_017464_NM_001111324	NA	NA	noReg	-3.24035	0.0092215	down	-3.12647	0.00936968	down	PRO Only
Nek1	18004	NM_175089_NM_001293637_NM_001293638_NM_001293639	2.70699	0.000335773	up	1.71634	0.00303259	up	NA	NA	noReg	Common
Nek2	18005	NM_010892	-1.51056	0.0158875	down	NA	NA	noReg	1.81186	0.00773659	up	AMA only
Nek7	59125	NM_021605_NM_001311148	1.19156	0.000724834	up	1.01387	0.00157462	up	NA	NA	noReg	Common
Nek8	140859	NM_080849	-1.36689	0.00929388	down	-2.47677	0.000512353	down	-1.10988	0.0257809	down	PRO Enhanced
Nemf	66244	NM_025441	1.31729	0.00219047	up	NA	NA	noReg	NA	NA	noReg	NS
Neo1	18007	NM_008684_NM_001042752	2.32911	0.0202562	up	NA	NA	noReg	-2.08378	0.0355995	down	AMA only
Nepro	212547	NM_145972	NA	NA	noReg	1.11976	0.0148409	up	NA	NA	noReg	NS
Nes	18008	NM_016701	1.95738	0.013396	up	NA	NA	noReg	NA	NA	noReg	NS
Net1	56349	NM_019671_NM_001047159	NA	NA	noReg	1.64279	0.0100634	up	NA	NA	noReg	NS
Neurl3	214854	NM_153408	NA	NA	noReg	-1.03055	0.00100193	down	NA	NA	noReg	NS
Nf1	18015	NM_010897	1.01355	0.00956814	up	NA	NA	noReg	NA	NA	noReg	NS
Nf2	18016	NM_001252252_NM_001252250_NM_010898_NM_001252253_NM_001252251	NA	NA	noReg	1.2091	0.00297407	up	NA	NA	noReg	NS
Nfam1	74039	NM_028728_NM_001271413_NM_001271412_NM_001271411_NM_001271414	NA	NA	noReg	-1.4523	0.000355943	down	NA	NA	noReg	NS
Nfatc2	18019	NM_001291178_NM_001291170_NM_010899_NM_001291168_NM_001291171_NM_001291169_NM_001291177_NM_001291176_NM_001291175_NM_001291174_NM_001291173_NM_001136073_NM_001291179_NM_001291172_NM_001037178_NM_001037177	NA	NA	noReg	-2.2159	0.000320951	down	-1.40113	0.00335765	down	PRO Only
Nfe2	18022	NM_008685_NM_001302341_NM_001302343_NM_001302340_NM_001302339_NM_001302338	-2.67101	0.00101435	down	-2.93686	0.000631553	down	NA	NA	noReg	Common
Nfia	18027	NM_001122952_NM_001122953_NM_010905	NA	NA	noReg	-2.94878	5.44188e-05	down	-2.75325	7.50302e-05	down	PRO Only
Nfil3	18030	NM_017373	-1.40466	0.00161995	down	NA	NA	noReg	1.65453	0.000745292	up	AMA only
Nfyb	18045	NM_010914	1.00102	0.00361662	up	NA	NA	noReg	NA	NA	noReg	NS
Nhej1	75570	NM_029342	NA	NA	noReg	-1.00321	0.00166783	down	NA	NA	noReg	NS
Nhsl2	100042480	NM_001163610	NA	NA	noReg	-2.87707	0.00113452	down	-2.06445	0.00593352	down	PRO Only
Nifk	67949	NM_026472	1.03088	0.00328892	up	NA	NA	noReg	NA	NA	noReg	NS
Ninj1	18081	NM_013610	NA	NA	noReg	1.40644	0.0031309	up	1.64665	0.00131419	up	PRO Only
Ninl	78177	NM_207204	2.48348	0.0232178	up	NA	NA	noReg	NA	NA	noReg	NS
Nipal3	74552	NM_028995	NA	NA	noReg	-1.50156	0.000974297	down	NA	NA	noReg	NS
Nkain1	67149	NM_025998	2.54163	3.18993e-05	up	2.36431	2.41637e-05	up	NA	NA	noReg	Common
Nkrf	77286	NM_029891	2.18708	0.0254863	up	NA	NA	noReg	NA	NA	noReg	NS
Nle1	217011	NM_145431	1.08673	0.00135065	up	NA	NA	noReg	NA	NA	noReg	NS
Nln	75805	NM_029447	NA	NA	noReg	1.20596	0.00128446	up	NA	NA	noReg	NS
Nlrc5	434341	NM_001033207	NA	NA	noReg	1.3228	0.0393978	up	NA	NA	noReg	NS
Nlrp1a	195046	NM_001004142	NA	NA	noReg	-1.20754	0.000269261	down	NA	NA	noReg	NS
Nlrx1	270151	NM_001163743_NM_001163742_NM_178420	NA	NA	noReg	-1.14832	0.00464696	down	NA	NA	noReg	NS
Nme4	56520	NM_019731	NA	NA	noReg	-1.17117	0.00198465	down	-1.24271	0.00139363	down	PRO Only
Noc3l	57753	NM_021315	1.53534	0.00793887	up	NA	NA	noReg	NA	NA	noReg	NS
Nol10	217431	NM_001008421	1.31156	0.00180141	up	1.05935	0.00602595	up	NA	NA	noReg	Common
Nol8	70930	NM_001271397	1.73075	0.00494011	up	NA	NA	noReg	NA	NA	noReg	NS
Nolc1	70769	NM_001039352_NM_001039351_NM_001039353_NM_053086	1.08911	0.000848516	up	1.27369	0.000361139	up	NA	NA	noReg	Common
Nop14	75416	NM_029278	1.05958	0.00359547	up	1.10922	0.00325296	up	NA	NA	noReg	Common
Nop58	55989	NM_018868	2.79331	0.000539893	up	1.87787	0.00388025	up	NA	NA	noReg	Common
Notch1	18128	NM_008714	NA	NA	noReg	-1.15466	0.00226518	down	NA	NA	noReg	NS
Noxo1	71893	NM_027988	-1.04482	0.0253694	down	-1.5181	0.00587693	down	NA	NA	noReg	Common
Npc2	67963	NM_023409	-1.10971	0.000181003	down	NA	NA	noReg	NA	NA	noReg	NS
Npepps	19155	NM_008942	NA	NA	noReg	1.07264	0.00690382	up	NA	NA	noReg	NS
Npl	74091	NM_028749	-1.00848	0.00810838	down	NA	NA	noReg	NA	NA	noReg	NS
Npm1	18148	NM_001252260_NM_008722_NM_001252261	1.02069	0.00898828	up	NA	NA	noReg	NA	NA	noReg	NS
Nptx1	18164	NM_008730	3.5797	9.04812e-05	up	2.06098	0.000925711	up	-1.51872	0.00418111	down	AMA Enhanced
Npy	109648	NM_023456	NA	NA	noReg	1.07941	0.00137756	up	NA	NA	noReg	NS
Nqo1	18104	NM_008706	NA	NA	noReg	2.58219	0.00109876	up	2.95577	0.00053379	up	PRO Only
Nr4a1	15370	NM_010444	-1.19998	0.0200187	down	-2.65204	0.000452583	down	-1.45206	0.00959048	down	PRO Enhanced
Nrm	106582	NM_134122	NA	NA	noReg	-1.71065	0.00220215	down	NA	NA	noReg	NS
Nrp1	18186	NM_008737	1.25257	0.000722987	up	1.03508	0.00181766	up	NA	NA	noReg	Common
Nrp2	18187	NM_001077406_NM_001077407_NM_010939_NM_001077405_NM_001077404_NM_001077403	NA	NA	noReg	1.17385	0.00232292	up	NA	NA	noReg	NS
Nrros	224109	NM_146069	NA	NA	noReg	-1.63044	8.60692e-05	down	NA	NA	noReg	NS
Nsmce1	67711	NM_026330	NA	NA	noReg	-1.01998	0.00325296	down	NA	NA	noReg	NS
Nsrp1	237859	NM_001012309	1.02587	0.00685045	up	NA	NA	noReg	NA	NA	noReg	NS
Nsun4	72181	NM_028142	NA	NA	noReg	-1.04619	0.00114165	down	NA	NA	noReg	NS
Nt5c3	107569	NM_026004_NM_001252374	NA	NA	noReg	1.81975	0.000242552	up	NA	NA	noReg	NS
Ntpcr	66566	NM_025636_NM_001310688	NA	NA	noReg	-1.37897	0.000403485	down	NA	NA	noReg	NS
Nuak1	77976	NM_001004363	NA	NA	noReg	-2.76123	5.44188e-05	down	-2.36031	0.000125075	down	PRO Only
Nucks1	98415	NM_001145804_NM_175294	1.1701	0.00295879	up	NA	NA	noReg	-1.04344	0.00547971	down	AMA only
Nudt1	17766	NM_008637	NA	NA	noReg	-1.21544	0.00085301	down	NA	NA	noReg	NS
Nudt14	66174	NM_001316724_NM_025399	-1.31701	0.000447113	down	-1.23031	0.000529007	down	NA	NA	noReg	Common
Nudt16	75686	NM_029385	NA	NA	noReg	-1.13145	0.00181802	down	NA	NA	noReg	NS
Nudt6	229228	NM_001291044_NM_153561	NA	NA	noReg	-1.25938	0.00281337	down	NA	NA	noReg	NS
Nudt7	67528	NM_024446_NM_024437_NM_001290180_NM_001290182_NM_001290181	NA	NA	noReg	-1.00164	0.000482559	down	NA	NA	noReg	NS
Nup54	269113	NM_183392	NA	NA	noReg	1.00309	0.00101189	up	NA	NA	noReg	NS
Nupr1	56312	NM_019738	-1.43507	0.00516369	down	NA	NA	noReg	NA	NA	noReg	NS
Nxpe5	381680	NM_001013773	-1.70363	0.019843	down	-3.39936	0.000790221	down	-1.69573	0.0226328	down	PRO Enhanced
Oaf	102644	NM_178644	NA	NA	noReg	1.70795	0.010793	up	NA	NA	noReg	NS
Oasl1	231655	NM_145209	NA	NA	noReg	1.86528	0.00275625	up	2.21086	0.00113901	up	PRO Only
Ociad2	433904	NM_001310636_NM_026950	1.07172	0.00297788	up	1.20852	0.00181766	up	NA	NA	noReg	Common
Odc1	18263	NM_013614	1.10864	0.000748532	up	1.28472	0.000318145	up	NA	NA	noReg	Common
Oit3	18302	NM_010959	NA	NA	noReg	1.07028	0.000274333	up	NA	NA	noReg	NS
Ola1	67059	NM_025942_NM_030091	1.2854	0.00103291	up	NA	NA	noReg	NA	NA	noReg	NS
Olfml3	99543	NM_133859	NA	NA	noReg	-1.35283	0.00253617	down	-1.43615	0.00179624	down	PRO Only
Ophn1	94190	NM_001313754_NM_001313755_NM_052976_NM_001313756	NA	NA	noReg	-2.31308	0.000166298	down	-1.99329	0.0003996	down	PRO Only
Optn	71648	NM_181848	NA	NA	noReg	1.56631	0.000419985	up	1.79719	0.000210027	up	PRO Only
Orai1	109305	NM_175423	-1.05553	0.000866441	down	-1.28005	0.000314167	down	NA	NA	noReg	Common
Osgin2	209212	NM_145950	1.32001	0.000609922	up	1.63892	0.000160124	up	NA	NA	noReg	Common
Otud1	71198	NM_027715	NA	NA	noReg	-1.33941	0.00725313	down	-1.68736	0.00203275	down	PRO Only
Otud3	73162	NM_028453	NA	NA	noReg	1.04193	0.0153002	up	NA	NA	noReg	NS
Otud4	73945	NM_001256033_NM_001081164	1.23126	0.00361293	up	1.30087	0.003133	up	NA	NA	noReg	Common
Oxct1	67041	NM_024188	1.21898	0.00076034	up	NA	NA	noReg	NA	NA	noReg	NS
Oxld1	66431	NM_025560	NA	NA	noReg	-1.75048	7.59756e-05	down	NA	NA	noReg	NS
P2rx7	18439	NM_011027_NM_001038839_NM_001038887_NM_001038845_NM_001284402	NA	NA	noReg	-1.27698	0.000156485	down	NA	NA	noReg	NS
P2ry1	18441	NM_001282016_NM_008772	1.04952	0.00361293	up	NA	NA	noReg	NA	NA	noReg	NS
P2ry2	18442	NM_001302347_NM_001302346_NM_008773	NA	NA	noReg	1.32557	0.000338801	up	1.01504	0.00139363	up	PRO Only
P3h3	14789	NM_013534	NA	NA	noReg	-1.08175	0.0227765	down	NA	NA	noReg	NS
P4ha1	18451	NM_011030_NM_001316370_NM_001316371	NA	NA	noReg	1.13607	0.00133323	up	NA	NA	noReg	NS
P4ha2	18452	NM_001136076_NM_011031	NA	NA	noReg	1.46775	0.000423427	up	1.31208	0.000829243	up	PRO Only
Pacrg	69310	NM_027032	NA	NA	noReg	1.08659	0.000575989	up	NA	NA	noReg	NS
Pacs1	107975	NM_153129	NA	NA	noReg	-1.36844	0.000482559	down	NA	NA	noReg	NS
Pak1	18479	NM_011035	NA	NA	noReg	-1.34642	0.000608518	down	-1.0454	0.00224231	down	PRO Only
Palb2	233826	NM_001081238_NM_001289845_NM_001289844_NM_001289842_NM_001289843	NA	NA	noReg	-1.174	0.033372	down	NA	NA	noReg	NS
Pald1	27355	NM_013753	NA	NA	noReg	-4.31957	8.40326e-05	down	-3.69358	0.000215889	down	PRO Only
Palld	72333	NM_001293774_NM_001293773_NM_001293772_NM_001081390	NA	NA	noReg	-1.50239	0.0183045	down	-1.89925	0.00509207	down	PRO Only
Panx1	55991	NM_019482	NA	NA	noReg	2.17753	6.20927e-05	up	2.56196	3.3412e-05	up	PRO Only
Paox	212503	NM_153783	NA	NA	noReg	-1.06368	0.00189488	down	NA	NA	noReg	NS
Papd4	NA	NM_133905	NA	NA	noReg	1.02657	0.000782093	up	NA	NA	noReg	NS
Papd7	NA	NM_198600_NM_001169131	NA	NA	noReg	1.03262	0.00680404	up	NA	NA	noReg	NS
Papss2	23972	NM_001201470_NM_011864	2.49268	0.000421356	up	3.4485	5.44188e-05	up	NA	NA	noReg	Common
Pard6a	56513	NM_001047436_NM_001286344_NM_019695_NM_001047435_NM_001286345	NA	NA	noReg	-1.00026	0.000672357	down	NA	NA	noReg	NS
Parg	26430	NM_011960	1.33713	0.0215601	up	NA	NA	noReg	NA	NA	noReg	NS
Park2	NA	NM_016694_NM_001317726	NA	NA	noReg	-1.38608	0.0154551	down	NA	NA	noReg	NS
Parp10	671535	NM_001163575_NM_001163576	NA	NA	noReg	1.25403	0.0176052	up	1.10202	0.0259165	up	PRO Only
Parp14	547253	NM_001039530	NA	NA	noReg	1.16043	0.0353178	up	NA	NA	noReg	NS
Paxbp1	67367	NM_026110	1.29476	0.00761672	up	1.04813	0.0256896	up	NA	NA	noReg	Common
Pbrm1	66923	NM_001081251	1.24644	0.00450983	up	NA	NA	noReg	NA	NA	noReg	NS
Pbx3	18516	NM_001290576_NM_016768	1.05719	0.0431869	up	NA	NA	noReg	-1.18532	0.0308757	down	AMA only
Pcdh7	54216	NM_001310606_NM_018764_NM_001122758_NM_001310608	1.67967	0.000621426	up	1.81154	0.000367274	up	NA	NA	noReg	Common
Pcgf3	69587	NM_172716	NA	NA	noReg	1.17362	0.00999532	up	NA	NA	noReg	NS
Pcgf5	76073	NM_029508	NA	NA	noReg	1.00202	0.0154923	up	NA	NA	noReg	NS
Pck2	74551	NM_028994	-1.26231	0.00417105	down	-1.50103	0.00194347	down	NA	NA	noReg	Common
Pcmtd1	319263	NM_183028	1.35391	0.00699465	up	NA	NA	noReg	NA	NA	noReg	NS
Pcna	18538	NM_011045	1.08409	0.000858186	up	1.2843	0.000345745	up	NA	NA	noReg	Common
Pcx	18563	NM_001162946_NM_008797	NA	NA	noReg	2.43006	0.000764504	up	1.83966	0.00304681	up	PRO Only
Pcyox1l	240334	NM_172832	NA	NA	noReg	-1.25171	0.00184391	down	-2.01605	0.000135158	down	PRO Only
Pde12	211948	NM_178668	NA	NA	noReg	1.0779	0.00173672	up	NA	NA	noReg	NS
Pde2a	207728	NM_001143848_NM_001008548_NM_001243758_NM_001143849_NM_001243757	NA	NA	noReg	1.47236	0.00373082	up	NA	NA	noReg	NS
Pde3b	18576	NM_011055	NA	NA	noReg	-4.49837	0.000843844	down	-2.90031	0.00750879	down	PRO Only
Pde4b	18578	NM_001177983_NM_019840_NM_001177980_NM_001177982_NM_001177981	-1.03223	0.032979	down	NA	NA	noReg	NA	NA	noReg	NS
Pde8b	218461	NM_001170669_NM_172263	NA	NA	noReg	1.4458	0.00109838	up	1.29895	0.00191972	up	PRO Only
Pdgfa	18590	NM_008808	1.14835	0.00914824	up	NA	NA	noReg	NA	NA	noReg	NS
Pdia3	14827	NM_007952	NA	NA	noReg	1.34854	0.00120224	up	NA	NA	noReg	NS
Pdk2	18604	NM_133667	NA	NA	noReg	-1.56517	0.00012562	down	NA	NA	noReg	NS
Pdlim2	213019	NM_001253736_NM_145978	NA	NA	noReg	-1.27298	0.00113825	down	NA	NA	noReg	NS
Pdlim4	30794	NM_019417	NA	NA	noReg	1.10052	0.0115037	up	1.97003	0.000530636	up	PRO Only
Pdlim5	56376	NM_019808_NM_001190856_NM_001190855_NM_001190854_NM_001190852_NM_001190853_NM_019809_NM_001190857_NM_022554	1.12387	0.00247548	up	NA	NA	noReg	NA	NA	noReg	NS
Pdpn	14726	NM_010329_NM_001290822	1.58255	0.000356602	up	2.06289	6.20927e-05	up	NA	NA	noReg	Common
Pds5a	71521	NM_001081321	1.49091	0.0145988	up	NA	NA	noReg	NA	NA	noReg	NS
Pds5b	100710	NM_175310	1.16811	0.0130365	up	NA	NA	noReg	-1.52826	0.00395008	down	AMA only
Pdzk1	59020	NM_021517_NM_001146001	1.36097	0.00725711	up	NA	NA	noReg	NA	NA	noReg	NS
Peak1	244895	NM_172924	1.02169	0.00440878	up	NA	NA	noReg	-1.09434	0.00324483	down	AMA only
Pecr	111175	NM_023523	NA	NA	noReg	-1.25133	0.00173877	down	NA	NA	noReg	NS
Peli2	93834	NM_033602	-1.19973	0.000301657	down	-1.71004	3.76367e-05	down	NA	NA	noReg	Common
Penk	18619	NM_001002927	-1.68279	0.00851841	down	NA	NA	noReg	NA	NA	noReg	NS
Per3	18628	NM_001289878_NM_001289877_NM_011067	NA	NA	noReg	-1.15399	0.000234218	down	NA	NA	noReg	NS
Perm1	74183	NM_172417	NA	NA	noReg	1.22145	0.0180082	up	NA	NA	noReg	NS
Pex6	224824	NM_145488	NA	NA	noReg	-1.61058	0.000164154	down	-1.21108	0.000850636	down	PRO Only
Pf4	56744	NM_019932	1.52839	0.0147722	up	NA	NA	noReg	-1.83247	0.00715795	down	AMA only
Pfkfb3	170768	NM_001177754_NM_001177755_NM_001177758_NM_133232_NM_001177753_NM_001177752_NM_001177757_NM_001177756	NA	NA	noReg	1.04788	0.000770393	up	1.02898	0.000894242	up	PRO Only
Pfkl	18641	NM_008826	-1.12064	0.000313829	down	NA	NA	noReg	1.93343	1.904e-05	up	AMA only
Pfkm	18642	NM_001163488_NM_001163487_NM_021514	NA	NA	noReg	-1.12964	0.00227445	down	NA	NA	noReg	NS
Pgam1	18648	NM_023418	NA	NA	noReg	1.44707	0.000122937	up	1.6392	6.6712e-05	up	PRO Only
Pgd	110208	NM_001081274	NA	NA	noReg	1.0006	0.00584605	up	1.24377	0.00178735	up	PRO Only
Pgf	18654	NM_001271705_NM_008827	NA	NA	noReg	2.55751	0.000473057	up	2.17939	0.00114009	up	PRO Only
Pgk1	18655	NM_008828	NA	NA	noReg	1.59582	3.35566e-05	up	1.23685	9.24292e-05	up	PRO Only
Phactr2	215789	NM_001195065_NM_001195096_NM_001195066_NM_001033257	1.48885	0.00076034	up	NA	NA	noReg	-1.75121	0.000311692	down	AMA only
Phf11d	219132	NM_199015	NA	NA	noReg	1.29641	0.0114736	up	1.79897	0.00200073	up	PRO Only
Phf19	74016	NM_028716	NA	NA	noReg	-1.31462	0.00047518	down	-1.05634	0.00152464	down	PRO Only
Phf6	70998	NM_027642_NM_001290546	1.05627	0.00756717	up	NA	NA	noReg	NA	NA	noReg	NS
Phgdh	236539	NM_016966	NA	NA	noReg	2.14591	0.00656569	up	1.92752	0.00959048	up	PRO Only
Phip	83946	NM_001081216	NA	NA	noReg	1.05966	0.0127861	up	NA	NA	noReg	NS
Phlda3	27280	NM_013750	-1.76571	0.00230423	down	-1.06068	0.0303915	down	NA	NA	noReg	Common
Phldb1	102693	NM_153537	1.11034	0.0140465	up	2.06469	0.000756271	up	NA	NA	noReg	Common
Phlpp2	244650	NM_001122594	1.28598	0.0082498	up	NA	NA	noReg	NA	NA	noReg	NS
Phtf2	68770	NM_172992	1.61981	0.0100032	up	1.6707	0.0112673	up	NA	NA	noReg	Common
Pi4k2b	67073	NM_028744_NM_025951	NA	NA	noReg	1.51107	0.0378764	up	NA	NA	noReg	NS
Pigx	72084	NM_024464_NM_001111025	NA	NA	noReg	-1.11182	0.000657677	down	NA	NA	noReg	NS
Pigz	239827	NM_172822	-1.11682	0.00633612	down	-1.42633	0.00212817	down	NA	NA	noReg	Common
Pik3cb	74769	NM_029094	1.17869	0.00254586	up	1.73795	0.000344231	up	NA	NA	noReg	Common
Pik3r6	104709	NM_001081566_NM_001004435	-1.19784	0.00138629	down	NA	NA	noReg	NA	NA	noReg	NS
Pim1	18712	NM_008842	1.13939	0.0230896	up	2.29899	0.000896403	up	1.1596	0.0239695	up	PRO Enhanced
Pim2	18715	NM_138606	NA	NA	noReg	-1.26757	0.00140253	down	NA	NA	noReg	NS
Pink1	68943	NM_026880	-1.0416	0.00091592	down	NA	NA	noReg	NA	NA	noReg	NS
Pinx1	72400	NM_028228	1.02	0.00542178	up	NA	NA	noReg	NA	NA	noReg	NS
Pir	69656	NM_027153_NM_001301402	NA	NA	noReg	2.01358	0.00181823	up	1.81397	0.00290179	up	PRO Only
Pkd1l2	76645	NM_029686	-1.0676	0.0202578	down	NA	NA	noReg	NA	NA	noReg	NS
Pkdcc	106522	NM_134117	NA	NA	noReg	1.64046	0.00425932	up	1.30221	0.0116632	up	PRO Only
Pkig	18769	NM_001039391_NM_001039390_NM_001164055_NM_001277096_NM_001164053_NM_011106	-1.09922	0.00080832	down	-1.23935	0.000403796	down	NA	NA	noReg	Common
Pkp3	56460	NM_001162924_NM_019762	-1.83278	0.0438622	down	NA	NA	noReg	NA	NA	noReg	NS
Pkp4	227937	NM_026361_NM_175464	1.50703	0.000539893	up	2.01052	8.6824e-05	up	NA	NA	noReg	Common
Pla2g2e	26970	NM_012044	1.2483	0.00157921	up	NA	NA	noReg	NA	NA	noReg	NS
Pla2g4a	18783	NM_008869_NM_001305632	NA	NA	noReg	2.05555	0.00247885	up	1.46106	0.0122205	up	PRO Only
Pla2g5	18784	NM_001122954_NM_011110	1.96879	0.00699465	up	1.7136	0.0167974	up	NA	NA	noReg	Common
Pla2g7	27226	NM_013737	-1.47943	0.000335773	down	NA	NA	noReg	1.76813	8.2217e-05	up	AMA only
Plaa	18786	NM_172695	NA	NA	noReg	1.11263	0.00257634	up	NA	NA	noReg	NS
Plau	18792	NM_008873	3.19652	0.00372826	up	NA	NA	noReg	NA	NA	noReg	NS
Plcd1	18799	NM_001293648_NM_019676	NA	NA	noReg	-2.97607	0.00448572	down	NA	NA	noReg	NS
Plcxd2	433022	NM_001134480	1.1029	0.0356528	up	2.22513	0.0016324	up	1.12224	0.03704	up	PRO Enhanced
Pld4	104759	NM_178911	-1.21545	0.0029062	down	NA	NA	noReg	NA	NA	noReg	NS
Plek	56193	NM_019549	NA	NA	noReg	1.73577	0.000237787	up	1.12882	0.00226303	up	PRO Only
Plekha1	101476	NM_133942	NA	NA	noReg	1.16825	0.00085301	up	NA	NA	noReg	NS
Plekha5	109135	NM_144920	1.6228	0.00669318	up	1.84192	0.00424241	up	NA	NA	noReg	Common
Plekhf1	72287	NM_024413	-1.34287	0.0067935	down	-1.61884	0.00312497	down	NA	NA	noReg	Common
Plekhg3	263406	NM_153804	NA	NA	noReg	-1.77808	6.20927e-05	down	-1.17463	0.00062451	down	PRO Only
Plk1	18817	NM_011121	-1.60916	0.042094	down	NA	NA	noReg	NA	NA	noReg	NS
Plk2	20620	NM_152804	1.06609	0.000682493	up	2.96212	3.8392e-06	up	1.89603	3.3412e-05	up	PRO Enhanced
Plk4	20873	NM_011495_NM_173169	1.26308	0.045331	up	NA	NA	noReg	NA	NA	noReg	NS
Plod2	26432	NM_001142916_NM_011961	3.26376	0.000447113	up	2.515	0.00143953	up	NA	NA	noReg	Common
Plpp3	67916	NM_080555	1.96003	0.00824792	up	4.66329	9.32463e-05	up	2.70326	0.00191823	up	PRO Enhanced
Pls3	102866	NM_001166454_NM_001166453_NM_145629	1.09829	0.00215336	up	1.01969	0.00341495	up	NA	NA	noReg	Common
Plxdc2	67448	NM_026162	-1.64343	0.000473989	down	NA	NA	noReg	1.65312	0.0003996	up	AMA only
Plxna1	18844	NM_008881	NA	NA	noReg	1.24611	0.00846697	up	NA	NA	noReg	NS
Plxnb2	140570	NM_001284506_NM_001159521_NM_138749	NA	NA	noReg	-1.11623	0.000729041	down	NA	NA	noReg	NS
Plxnb3	140571	NM_019587	-1.75654	0.0292061	down	-2.18193	0.0152384	down	NA	NA	noReg	Common
Pmaip1	58801	NM_021451	NA	NA	noReg	1.29472	0.0478231	up	1.70535	0.0125921	up	PRO Only
Pmepa1	65112	NM_022995	2.68397	0.00329734	up	NA	NA	noReg	-2.91475	0.00228239	down	AMA only
Pmf1	67037	NM_025928_NM_001310605	NA	NA	noReg	-1.1228	0.00239259	down	NA	NA	noReg	NS
Pnn	18949	NM_008891	1.70783	0.00091592	up	1.32001	0.00378489	up	NA	NA	noReg	Common
Pnpt1	71701	NM_027869	1.18825	0.0180108	up	1.01536	0.0460381	up	NA	NA	noReg	Common
Pole2	18974	NM_011133	NA	NA	noReg	-1.22733	0.0131217	down	-1.4541	0.0049869	down	PRO Only
Poli	26447	NM_001136090_NM_001289516_NM_001289515_NM_011972	NA	NA	noReg	-1.05044	0.0240396	down	-1.2924	0.00781217	down	PRO Only
Polr3f	70408	NM_029763	1.37222	0.000802136	up	NA	NA	noReg	NA	NA	noReg	NS
Polr3g	67486	NM_001081176	1.42521	0.00685416	up	NA	NA	noReg	-1.5601	0.00460287	down	AMA only
Polr3gl	69870	NM_027241_NM_001293701	NA	NA	noReg	-1.29756	0.000452583	down	NA	NA	noReg	NS
Por	18984	NM_008898	NA	NA	noReg	1.19253	0.00032629	up	NA	NA	noReg	NS
Porcn	53627	NM_145907_NM_145908_NM_023638_NM_016913_NM_001308474	NA	NA	noReg	-1.20928	0.00085301	down	NA	NA	noReg	NS
Pot1b	72836	NM_028370	NA	NA	noReg	-1.58039	0.0007496	down	NA	NA	noReg	NS
Pou2f2	18987	NM_001163556_NM_001163555_NM_011138_NM_001163554	NA	NA	noReg	-1.33127	0.00259333	down	-1.85924	0.000430079	down	PRO Only
Pou3f1	18991	NM_011141	NA	NA	noReg	2.51528	0.000792437	up	1.65024	0.00657675	up	PRO Only
Pou6f1	19009	NM_010127_NM_001304965	NA	NA	noReg	-1.32655	0.000913343	down	NA	NA	noReg	NS
Ppa1	67895	NM_026438	1.30013	0.000748532	up	1.30319	0.000690481	up	NA	NA	noReg	Common
Ppard	19015	NM_011145	-1.11823	0.004526	down	NA	NA	noReg	1.46156	0.0012786	up	AMA only
Ppbp	57349	NM_023785	3.46815	0.000837391	up	2.41067	0.00585533	up	NA	NA	noReg	Common
Ppfia4	68507	NM_001144855	NA	NA	noReg	-1.99439	0.000674774	down	-1.34982	0.0047438	down	PRO Only
Ppfibp1	67533	NM_001170433_NM_026221	1.51866	0.000393229	up	1.97976	6.70272e-05	up	NA	NA	noReg	Common
Ppid	67738	NM_026352	1.34132	0.000996009	up	1.06181	0.00359701	up	NA	NA	noReg	Common
Ppig	228005	NM_001081086	1.02534	0.0127721	up	NA	NA	noReg	NA	NA	noReg	NS
Ppip5k2	227399	NM_173760	1.03562	0.0162796	up	1.3247	0.00663132	up	NA	NA	noReg	Common
Ppp1cb	19046	NM_172707	1.25103	0.000809638	up	NA	NA	noReg	NA	NA	noReg	NS
Ppp1r18	76448	NM_001146711_NM_001146710_NM_175242	NA	NA	noReg	-1.09078	0.00142134	down	-1.18705	0.000943198	down	PRO Only
Ppp1r2	66849	NM_025800	NA	NA	noReg	1.08086	0.000533114	up	NA	NA	noReg	NS
Ppp3ca	19055	NM_001293622_NM_008913	1.12369	0.0023181	up	NA	NA	noReg	-1.09621	0.00261919	down	AMA only
Ppp4r2	232314	NM_182939	1.7338	0.00426775	up	1.53462	0.00936004	up	NA	NA	noReg	Common
Pram1	378460	NM_001002842	NA	NA	noReg	-2.88837	0.000484222	down	-2.10613	0.00249317	down	PRO Only
Prdm15	114604	NM_144789	1.21199	0.0278258	up	NA	NA	noReg	NA	NA	noReg	NS
Prdm9	213389	NM_144809	NA	NA	noReg	-2.01783	0.0225213	down	-2.45794	0.00763215	down	PRO Only
Prdx1	18477	NM_011034	NA	NA	noReg	2.30461	5.1032e-05	up	1.97809	0.000106665	up	PRO Only
Prdx6	11758	NM_007453_NM_001303408	NA	NA	noReg	1.37895	0.000269261	up	1.92213	4.33027e-05	up	PRO Only
Prkab2	108097	NM_182997	1.56264	0.00282061	up	NA	NA	noReg	NA	NA	noReg	NS
Prkag1	19082	NM_016781	NA	NA	noReg	-1.12975	0.00198986	down	NA	NA	noReg	NS
Prkag2	108099	NM_145401_NM_001170556_NM_001170555_NM_001310480	NA	NA	noReg	-1.56431	0.000893662	down	-1.22037	0.00309117	down	PRO Only
Prkar2b	19088	NM_011158	NA	NA	noReg	1.85298	0.0210256	up	NA	NA	noReg	NS
Prkce	18754	NM_011104	-1.00339	0.0306693	down	-1.49325	0.00670468	down	NA	NA	noReg	Common
Prkdc	19090	NM_011159	1.10773	0.016317	up	NA	NA	noReg	-1.47672	0.00464731	down	AMA only
Prkg1	19091	NM_001013833_NM_011160	1.978	0.0189027	up	NA	NA	noReg	NA	NA	noReg	NS
Prkra	23992	NM_011871	NA	NA	noReg	-1.35755	8.60692e-05	down	NA	NA	noReg	NS
Prmt3	71974	NM_133740	1.26674	0.00573653	up	1.11079	0.0131491	up	NA	NA	noReg	Common
Procr	19124	NM_011171	NA	NA	noReg	4.83086	3.76367e-05	up	3.9583	8.66217e-05	up	PRO Only
Prokr1	58182	NM_021381	1.20818	0.0341555	up	2.77249	0.000770393	up	1.56431	0.0129259	up	PRO Enhanced
Prpf3	70767	NM_027541_NM_001316751	NA	NA	noReg	1.06407	0.000641827	up	NA	NA	noReg	NS
Prpf40a	56194	NM_018785	1.20753	0.00740869	up	NA	NA	noReg	NA	NA	noReg	NS
Prpf4b	19134	NM_013830	1.18031	0.00149646	up	NA	NA	noReg	NA	NA	noReg	NS
Prr11	270906	NM_175563	NA	NA	noReg	1.35893	0.0265929	up	NA	NA	noReg	NS
Prrc2c	226562	NM_001081290	NA	NA	noReg	1.26432	0.00566145	up	NA	NA	noReg	NS
Prrg4	228413	NM_178695	NA	NA	noReg	4.09695	0.0214595	up	NA	NA	noReg	NS
Prss34	328780	NM_178372	-1.8285	0.00131544	down	NA	NA	noReg	1.77368	0.00156258	up	AMA only
Prss46	74306	NM_183103	1.59095	0.00166769	up	1.35659	0.00414749	up	NA	NA	noReg	Common
Prune2	353211	NM_181348	NA	NA	noReg	-1.85435	0.00813553	down	-2.29406	0.00245516	down	PRO Only
Psd3	234353	NM_027626_NM_177698_NM_030263	1.23864	0.00175394	up	NA	NA	noReg	NA	NA	noReg	NS
Psma3	19167	NM_011184_NM_001310595_NM_001310596	NA	NA	noReg	1.05319	0.000446259	up	NA	NA	noReg	NS
Psmd1	70247	NM_027357	1.27006	0.000403445	up	1.51081	0.000114681	up	NA	NA	noReg	Common
Psmd11	69077	NM_178616	NA	NA	noReg	1.33282	5.64698e-05	up	1.23262	7.99493e-05	up	PRO Only
Psmd12	66997	NM_025894	NA	NA	noReg	1.19499	0.000313951	up	NA	NA	noReg	NS
Psmd14	59029	NM_021526	NA	NA	noReg	1.29684	0.000186951	up	NA	NA	noReg	NS
Psmd7	17463	NM_010817	NA	NA	noReg	1.04285	0.000320951	up	NA	NA	noReg	NS
Pstpip2	19201	NM_013831	NA	NA	noReg	1.53427	0.00745319	up	2.19049	0.00114009	up	PRO Only
Ptchd1	211612	NM_001093750	2.46681	0.00059465	up	2.09022	0.00124629	up	NA	NA	noReg	Common
Ptger2	19217	NM_008964	-1.35442	0.000485641	down	NA	NA	noReg	NA	NA	noReg	NS
Ptger3	19218	NM_011196	-2.78365	0.0176494	down	NA	NA	noReg	NA	NA	noReg	NS
Ptges	64292	NM_022415	NA	NA	noReg	2.70401	0.0327472	up	2.69677	0.0276466	up	PRO Only
Ptges3	56351	NM_019766	1.56778	0.000181003	up	1.14611	0.000551357	up	NA	NA	noReg	Common
Ptgfrn	19221	NM_011197	-1.1491	0.0321099	down	-1.74471	0.00647682	down	NA	NA	noReg	Common
Ptgir	19222	NM_008967	NA	NA	noReg	2.28212	0.00641357	up	2.81357	0.00200073	up	PRO Only
Ptgr1	67103	NM_025968	NA	NA	noReg	2.02202	3.92388e-05	up	1.80129	6.69796e-05	up	PRO Only
Ptgs1	19224	NM_008969	-1.28195	0.00547329	down	-2.39774	0.000233215	down	-1.11579	0.0113547	down	PRO Enhanced
Ptp4a1	19243	NM_011200	1.23343	0.00353688	up	1.74948	0.000619849	up	NA	NA	noReg	Common
Ptpn18	19253	NM_011206	NA	NA	noReg	-1.7367	4.42009e-05	down	NA	NA	noReg	NS
Ptpn6	15170	NM_013545_NM_001077705	NA	NA	noReg	-1.00976	0.000800204	down	NA	NA	noReg	NS
Ptpre	19267	NM_011212_NM_001316678_NM_001316680_NM_001316679_NM_001316681	NA	NA	noReg	1.43109	0.000716463	up	NA	NA	noReg	NS
Ptpro	19277	NM_011216_NM_001164401_NM_001164403_NM_001164402	-1.38755	0.000529061	down	-1.59185	0.000212352	down	NA	NA	noReg	Common
Ptrf	NA	NM_008986	1.47954	0.000587767	up	NA	NA	noReg	-1.35433	0.000832724	down	AMA only
Pts	19286	NM_011220	NA	NA	noReg	-1.1593	0.000336479	down	NA	NA	noReg	NS
Purb	19291	NM_011221	1.25826	0.00136167	up	NA	NA	noReg	NA	NA	noReg	NS
Purg	75029	NM_001098233_NM_152821	NA	NA	noReg	-1.52268	0.00281337	down	-1.26654	0.00650233	down	PRO Only
Pus7	78697	NM_001289781_NM_001289780_NM_178403	1.23448	0.0111522	up	NA	NA	noReg	NA	NA	noReg	NS
Pvr	52118	NM_027514	NA	NA	noReg	1.25082	0.000608518	up	NA	NA	noReg	NS
Pxmp4	59038	NM_021534	NA	NA	noReg	-1.09562	0.00277784	down	NA	NA	noReg	NS
Pydc3	NA	NM_001162938	NA	NA	noReg	2.25814	0.00221439	up	1.98802	0.0038251	up	PRO Only
Pydc4	NA	NM_001177350_NM_001177349	NA	NA	noReg	1.61113	0.017266	up	1.85665	0.00761126	up	PRO Only
Pygl	110095	NM_133198	-1.15832	0.000450718	down	NA	NA	noReg	NA	NA	noReg	NS
Pyhin1	NA	NM_175026	NA	NA	noReg	1.17913	0.0427281	up	NA	NA	noReg	NS
Qk	19317	NM_001159517_NM_001159516_NM_021881	1.22222	0.00187018	up	NA	NA	noReg	NA	NA	noReg	NS
Qpct	70536	NM_001316729_NM_027455	1.60273	0.00285108	up	NA	NA	noReg	NA	NA	noReg	NS
Qser1	99003	NM_001123327	1.15851	0.00913385	up	NA	NA	noReg	NA	NA	noReg	NS
Rab10	19325	NM_016676	NA	NA	noReg	1.80636	7.77557e-05	up	1.28298	0.000530636	up	PRO Only
Rab18	19330	NM_181070_NM_001278447	NA	NA	noReg	1.0473	0.0013107	up	NA	NA	noReg	NS
Rab19	19331	NM_011226	-1.02363	0.0133994	down	NA	NA	noReg	NA	NA	noReg	NS
Rab1a	19324	NM_008996	NA	NA	noReg	1.09838	0.000342156	up	NA	NA	noReg	NS
Rab27a	11891	NM_023635_NM_001301230_NM_001301232	NA	NA	noReg	-2.06993	0.00554018	down	-1.90627	0.00733808	down	PRO Only
Rab29	226422	NM_144875	-1.02207	0.00091592	down	-1.09118	0.000666376	down	NA	NA	noReg	Common
Rab3d	19340	NM_001324531_NM_031874	NA	NA	noReg	-1.07871	0.000423427	down	NA	NA	noReg	NS
Rab3il1	74760	NM_144538	NA	NA	noReg	-1.86122	0.000490263	down	-1.57136	0.00124622	down	PRO Only
Rab42	242681	NM_001081651	NA	NA	noReg	-1.71987	0.0282587	down	NA	NA	noReg	NS
Rab6b	270192	NM_173781	NA	NA	noReg	-1.69667	0.00032629	down	-1.02797	0.00421751	down	PRO Only
Rab7b	226421	NM_145509_NM_001311096	NA	NA	noReg	1.04201	0.000567133	up	NA	NA	noReg	NS
Rac2	19354	NM_009008	-1.14008	0.000597702	down	NA	NA	noReg	NA	NA	noReg	NS
Rad23b	19359	NM_009011	NA	NA	noReg	1.23087	0.00104884	up	NA	NA	noReg	NS
Rad54l2	81000	NM_030730	NA	NA	noReg	1.25768	0.0016087	up	NA	NA	noReg	NS
Rai14	75646	NM_030690_NM_001166408	1.67584	0.00101396	up	2.20879	0.000235462	up	NA	NA	noReg	Common
Rala	56044	NM_019491	NA	NA	noReg	1.21941	0.000337265	up	NA	NA	noReg	NS
Ralgapa2	241694	NM_001033348	2.04055	0.000837391	up	2.54726	0.000257924	up	NA	NA	noReg	Common
Ralgds	19730	NM_001145834_NM_009058_NM_001145835_NM_001145836	NA	NA	noReg	2.10024	0.000395838	up	2.36259	0.000211135	up	PRO Only
Ralgps2	78255	NM_001159968_NM_001159965_NM_023884_NM_001159966_NM_001159967	NA	NA	noReg	-1.8486	0.00471523	down	-1.37758	0.0168114	down	PRO Only
Ramp1	51801	NM_001168392_NM_016894_NM_178401	-1.42325	0.000809638	down	-1.13122	0.00272612	down	NA	NA	noReg	Common
Ranbp6	240614	NM_177721	2.0903	0.00515108	up	1.47779	0.0316816	up	NA	NA	noReg	Common
Rap2a	76108	NM_029519	1.34595	0.000256307	up	1.01168	0.000821794	up	NA	NA	noReg	Common
Rapgef1	107746	NM_054050_NM_001039086_NM_001039087	NA	NA	noReg	1.33025	0.000192624	up	NA	NA	noReg	NS
Rapgef3	223864	NM_001177810_NM_001177811_NM_144850	NA	NA	noReg	2.2364	0.00138507	up	1.61189	0.00691581	up	PRO Only
Rapgef6	192786	NM_001252496_NM_001252494_NM_175258_NM_001252498_NM_001252497	1.11261	0.00459267	up	NA	NA	noReg	NA	NA	noReg	NS
Rars	104458	NM_025936	NA	NA	noReg	1.12965	0.000852688	up	NA	NA	noReg	NS
Rasa1	218397	NM_145452	NA	NA	noReg	-1.09039	0.0322915	down	-1.99844	0.00156449	down	PRO Only
Rasa2	114713	NM_053268	1.64067	0.00140805	up	1.50119	0.00232888	up	NA	NA	noReg	Common
Rasgrp3	240168	NM_001166493_NM_207246	NA	NA	noReg	-1.5531	0.0006172	down	-2.52217	4.33027e-05	down	PRO Only
Rassf2	215653	NM_175445	NA	NA	noReg	-1.43168	0.000279015	down	-1.31351	0.000447986	down	PRO Only
Rassf5	54354	NM_018750_NM_001313731_NM_001311094	NA	NA	noReg	-1.3174	8.38598e-05	down	NA	NA	noReg	NS
Rassf8	71323	NM_027760	NA	NA	noReg	4.23431	0.00085301	up	3.48613	0.00228526	up	PRO Only
Rbbp8	225182	NM_001252495_NM_001081223	1.03661	0.0050949	up	1.37289	0.00135763	up	NA	NA	noReg	Common
Rbfa	68731	NM_199197	NA	NA	noReg	-1.13447	0.000296587	down	NA	NA	noReg	NS
Rbl1	19650	NM_011249_NM_001139516	1.00732	0.00697511	up	NA	NA	noReg	-1.45972	0.00120861	down	AMA only
Rbpms	19663	NM_019733_NM_001286168_NM_001042674_NM_001042675	-1.81903	0.003119	down	NA	NA	noReg	1.87539	0.00279451	up	AMA only
Rc3h1	381305	NM_001024952	1.06795	0.00243324	up	NA	NA	noReg	NA	NA	noReg	NS
Rcan1	54720	NM_001081549_NM_019466	1.13011	0.000670043	up	1.17673	0.000482559	up	NA	NA	noReg	Common
Rcbtb2	105670	NM_001170694_NM_134083	NA	NA	noReg	-1.03889	0.0034553	down	NA	NA	noReg	NS
Rcn3	52377	NM_026555	-1.97754	0.00247548	down	-2.00342	0.00250644	down	NA	NA	noReg	Common
Rcsd1	226594	NM_001038846_NM_178593	-1.0721	0.000856068	down	-2.2524	2.41637e-05	down	-1.1803	0.000519492	down	PRO Enhanced
Rdh10	98711	NM_133832	NA	NA	noReg	-1.57366	0.00464696	down	-1.16178	0.0173178	down	PRO Only
Rdh13	108841	NM_001290409_NM_001290411_NM_175372	NA	NA	noReg	1.32094	0.000118922	up	NA	NA	noReg	NS
Rdm1	66599	NM_025654	-1.12508	0.00337566	down	-1.54282	0.000722717	down	NA	NA	noReg	Common
Relt	320100	NM_177073	-1.1892	0.0115444	down	NA	NA	noReg	NA	NA	noReg	NS
Reps2	194590	NM_001290633_NM_178256	NA	NA	noReg	1.11043	0.0107652	up	NA	NA	noReg	NS
Rftn2	74013	NM_028713	NA	NA	noReg	-1.56414	0.00267105	down	-1.27595	0.00682274	down	PRO Only
Rgag4	NA	NM_001278534	NA	NA	noReg	-1.83243	0.000350024	down	-1.04612	0.00621774	down	PRO Only
Rgcc	66214	NM_025427	NA	NA	noReg	2.46183	5.3746e-05	up	1.5784	0.00062451	up	PRO Only
Rgl1	19731	NM_016846	NA	NA	noReg	2.94606	1.12112e-05	up	2.12756	5.17559e-05	up	PRO Only
Rgl3	71746	NM_023622	NA	NA	noReg	-1.89	0.00134012	down	-1.87727	0.00136435	down	PRO Only
Rgs1	50778	NM_015811	2.7345	0.00010622	up	1.99262	0.000298568	up	NA	NA	noReg	Common
Rgs10	67865	NM_026418	NA	NA	noReg	-1.27514	0.000533114	down	NA	NA	noReg	NS
Rgs14	51791	NM_016758	NA	NA	noReg	-1.34795	0.0006172	down	-1.11019	0.00172464	down	PRO Only
Rhobtb2	246710	NM_153514	NA	NA	noReg	-1.00503	0.00142494	down	-1.1118	0.000879789	down	PRO Only
Rhoc	11853	NM_007484_NM_001291859	NA	NA	noReg	1.28842	0.000533024	up	NA	NA	noReg	NS
Rhoh	74734	NM_001081105	NA	NA	noReg	-1.12004	0.00110666	down	NA	NA	noReg	NS
Rhou	69581	NM_133955	1.87379	0.0447181	up	3.78616	0.00223379	up	1.91237	0.0462818	up	PRO Enhanced
Rhov	228543	NM_145530	1.29124	0.000609922	up	2.84888	9.7309e-06	up	1.55764	0.000210027	up	PRO Enhanced
Rif1	51869	NM_175238	1.63714	0.0136948	up	NA	NA	noReg	-1.50735	0.0218169	down	AMA only
Rilpl2	80291	NM_030259	NA	NA	noReg	1.14339	0.00573196	up	1.83997	0.000453786	up	PRO Only
Rin3	217835	NM_177620_NM_001161365	NA	NA	noReg	-1.5715	0.000214	down	NA	NA	noReg	NS
Rinl	320435	NM_177158	NA	NA	noReg	-1.0538	0.00669329	down	NA	NA	noReg	NS
Riok3	66878	NM_024182	NA	NA	noReg	1.83625	4.32539e-05	up	1.1875	0.000462583	up	PRO Only
Rmdn2	381110	NM_201361	1.5199	0.00696117	up	NA	NA	noReg	-1.08679	0.0325851	down	AMA only
Rnase6	78416	NM_030098	-1.57604	0.00479645	down	-1.49239	0.00761469	down	NA	NA	noReg	Common
Rnf115	67845	NM_026406	NA	NA	noReg	1.09084	0.000366259	up	1.21482	0.000210027	up	PRO Only
Rnf128	66889	NM_001254761_NM_023270	1.05439	0.00599487	up	1.95633	0.000269261	up	NA	NA	noReg	Common
Rnf149	67702	NM_001033135	NA	NA	noReg	1.05294	0.0104213	up	NA	NA	noReg	NS
Rnf150	330812	NM_177378	NA	NA	noReg	-3.00278	0.000197144	down	-2.17064	0.00114846	down	PRO Only
Rnf167	70510	NM_001316728_NM_027445	NA	NA	noReg	-1.08847	0.000972734	down	NA	NA	noReg	NS
Rnf168	70238	NM_027355	1.26444	0.00364158	up	NA	NA	noReg	NA	NA	noReg	NS
Rnf219	72486	NM_026047	1.20535	0.0214034	up	NA	NA	noReg	NA	NA	noReg	NS
Rnft1	76892	NM_029788	NA	NA	noReg	1.06219	0.00085301	up	NA	NA	noReg	NS
Rngtt	24018	NM_001305273_NM_011884	NA	NA	noReg	1.15293	0.000350272	up	NA	NA	noReg	NS
Rnpep	215615	NM_145417_NM_001159624	NA	NA	noReg	-1.08403	0.000384735	down	NA	NA	noReg	NS
Rock1	19877	NM_009071	1.20362	0.0134254	up	NA	NA	noReg	NA	NA	noReg	NS
Rogdi	66049	NM_133185	-1.25248	0.00143543	down	-1.7144	0.000274333	down	NA	NA	noReg	Common
Ropn1l	252967	NM_145852	-1.59638	0.00279092	down	-1.32631	0.00835469	down	NA	NA	noReg	Common
Rpa2	19891	NM_011284	NA	NA	noReg	-1.07113	0.021396	down	NA	NA	noReg	NS
Rpa3	68240	NM_026632	NA	NA	noReg	-1.19576	0.000735605	down	NA	NA	noReg	NS
Rpp40	208366	NM_145938	1.17515	0.00399362	up	NA	NA	noReg	NA	NA	noReg	NS
Rps6ka2	20112	NM_011299	NA	NA	noReg	1.99436	7.48556e-05	up	1.12739	0.00166285	up	PRO Only
Rps6ka5	73086	NM_153587	NA	NA	noReg	-2.25677	0.00404133	down	-1.71524	0.0135037	down	PRO Only
Rps6kb1	72508	NM_001114334_NM_028259	NA	NA	noReg	1.22902	0.0020739	up	NA	NA	noReg	NS
Rps6kc1	320119	NM_178775	NA	NA	noReg	1.28321	0.00159643	up	1.18748	0.00224609	up	PRO Only
Rragd	52187	NM_027491	1.49354	0.000906785	up	2.60322	4.42009e-05	up	1.10968	0.00395008	up	PRO Enhanced
Rras	20130	NM_009101	-1.28308	0.000335773	down	-1.21322	0.000328428	down	NA	NA	noReg	Common
Rrs1	59014	NM_021511	NA	NA	noReg	1.28664	0.004081	up	NA	NA	noReg	NS
Rsad2	58185	NM_021384	NA	NA	noReg	4.2236	0.000797303	up	2.58146	0.0092296	up	PRO Only
Rtn1	104001	NM_153457_NM_001286448_NM_001007596	-2.26437	0.00561674	down	-2.77278	0.00232292	down	NA	NA	noReg	Common
Rttn	246102	NM_175542	NA	NA	noReg	-1.69364	0.0040088	down	-1.27432	0.0139924	down	PRO Only
Runx2	12393	NM_001145920_NM_001146038_NM_009820_NM_001271631_NM_001271630_NM_001271627	1.11615	0.0124715	up	1.22283	0.0105163	up	NA	NA	noReg	Common
Rwdd2a	69519	NM_001145969_NM_027100_NM_001145968	NA	NA	noReg	-2.32581	0.00326438	down	-1.80082	0.0104557	down	PRO Only
Rxra	20181	NM_011305_NM_001290481_NM_001290482	-1.34136	0.000398424	down	NA	NA	noReg	NA	NA	noReg	NS
Rybp	56353	NM_019743	1.08346	0.00813984	up	NA	NA	noReg	NA	NA	noReg	NS
S1pr1	13609	NM_007901	NA	NA	noReg	-1.00579	0.00232209	down	-1.10299	0.00137557	down	PRO Only
S1pr2	14739	NM_010333	NA	NA	noReg	1.15957	0.000336479	up	1.09508	0.000463959	up	PRO Only
Samd8	67630	NM_026283	NA	NA	noReg	1.84483	9.88159e-05	up	1.2923	0.000796583	up	PRO Only
Sarm1	237868	NM_001168521_NM_172795	NA	NA	noReg	-3.39014	0.000561306	down	-2.61745	0.00218317	down	PRO Only
Sash3	74131	NM_028773_NM_001313749	NA	NA	noReg	-1.69943	3.76367e-05	down	NA	NA	noReg	NS
Sbsn	282619	NM_172205_NM_001083903	NA	NA	noReg	-1.59281	0.00425984	down	-1.43307	0.0064503	down	PRO Only
Sc5d	235293	NM_172769	NA	NA	noReg	1.21132	0.000702186	up	1.28665	0.000508963	up	PRO Only
Scamp5	56807	NM_020270_NM_001301634_NM_001301635	NA	NA	noReg	-1.24478	0.00134145	down	NA	NA	noReg	NS
Scfd1	76983	NM_001306178_NM_029825	1.08217	0.00091592	up	NA	NA	noReg	NA	NA	noReg	NS
Scoc	56367	NM_001039137_NM_019708_NM_001285992	1.3127	0.0146948	up	NA	NA	noReg	-1.24825	0.0203979	down	AMA only
Scrn2	217140	NM_146027	NA	NA	noReg	-1.01576	0.0171056	down	-1.11989	0.00924101	down	PRO Only
Sdc1	20969	NM_011519	NA	NA	noReg	1.80102	0.00085301	up	1.35459	0.00351468	up	PRO Only
Sdcbp	53378	NM_001098227_NM_016807	NA	NA	noReg	1.14339	0.000496872	up	NA	NA	noReg	NS
Sdhaf4	68002	NM_026503	NA	NA	noReg	-1.16546	0.000523091	down	NA	NA	noReg	NS
Sel1l3	231238	NM_172710	NA	NA	noReg	1.08148	0.000496872	up	NA	NA	noReg	NS
Selenbp1	20341	NM_009150	-1.22998	0.00261673	down	-1.88194	0.000298568	down	NA	NA	noReg	Common
Selenbp2	20342	NM_019414	-1.20628	0.00254586	down	-1.87757	0.000268499	down	NA	NA	noReg	Common
Sema3c	20348	NM_013657	2.42316	0.00247548	up	2.97667	0.000876062	up	NA	NA	noReg	Common
Sema4a	20351	NM_001163491_NM_001163490_NM_001163489_NM_013658	-1.86764	0.000181003	down	-1.42036	0.000417297	down	NA	NA	noReg	Common
Senp6	215351	NM_146003_NM_001311110	1.21506	0.00168807	up	NA	NA	noReg	NA	NA	noReg	NS
Senp8	71599	NM_001172071_NM_001172069_NM_001172070_NM_001172068_NM_027838	NA	NA	noReg	-1.2639	0.0105482	down	-1.39885	0.00561897	down	PRO Only
Sept11	52398	NM_001310671_NM_001009818_NM_001310669	1.10302	0.00585746	up	1.65048	0.000827303	up	NA	NA	noReg	Common
Sept7	235072	NM_009859_NM_001205367	1.06657	0.00404286	up	NA	NA	noReg	NA	NA	noReg	NS
Serinc2	230779	NM_001253386_NM_172702	2.28386	0.0279634	up	3.67115	0.00396994	up	NA	NA	noReg	Common
Serpinb1a	66222	NM_025429	2.13032	0.0197668	up	2.31562	0.0183044	up	NA	NA	noReg	Common
Serpinb1b	282663	NM_173052	3.22572	0.000443331	up	5.11441	3.61069e-05	up	1.88869	0.00539801	up	PRO Enhanced
Serpinb1c	380839	NM_173051	4.6778	0.000724834	up	5.00319	0.000449986	up	NA	NA	noReg	Common
Serpinb6b	20708	NM_011454	3.79912	6.55577e-07	up	4.22308	6.97501e-07	up	NA	NA	noReg	Common
Serpinb6c	97848	NM_148942	NA	NA	noReg	2.62607	0.0479168	up	NA	NA	noReg	NS
Serpinb9	20723	NM_009256	2.24547	0.000256307	up	4.18899	8.38917e-06	up	1.94352	0.0003996	up	PRO Enhanced
Sesn1	140742	NM_001162908_NM_001013370	NA	NA	noReg	-1.84462	9.7309e-06	down	-1.20975	7.03542e-05	down	PRO Only
Sesn2	230784	NM_144907	-1.16277	0.0042992	down	-1.06163	0.00810243	down	NA	NA	noReg	Common
Sestd1	228071	NM_175465	NA	NA	noReg	1.00708	0.00499299	up	NA	NA	noReg	NS
Set	56086	NM_023871_NM_001204875	1.1648	0.00179263	up	NA	NA	noReg	NA	NA	noReg	NS
Sf3a2	20222	NM_013651	1.55631	0.000587916	up	NA	NA	noReg	-1.08393	0.00313747	down	AMA only
Sfn	55948	NM_018754	NA	NA	noReg	1.46914	0.0119793	up	1.41075	0.0125133	up	PRO Only
Sfxn1	14057	NM_027324	1.20267	0.00053414	up	NA	NA	noReg	NA	NA	noReg	NS
Sfxn4	94281	NM_053198	NA	NA	noReg	-1.28067	0.0463946	down	-2.09728	0.00416438	down	PRO Only
Sfxn5	94282	NM_178639	NA	NA	noReg	-1.13098	0.0297299	down	NA	NA	noReg	NS
Sgk1	20393	NM_001161845_NM_001161847_NM_001161848_NM_001161849_NM_001161850_NM_011361	NA	NA	noReg	1.82189	0.0011622	up	1.04464	0.0171372	up	PRO Only
Sgsm2	97761	NM_197943	NA	NA	noReg	-1.59789	0.0103379	down	NA	NA	noReg	NS
Sh2b2	23921	NM_018825_NM_001302938_NM_001302939	NA	NA	noReg	1.05168	0.00299788	up	NA	NA	noReg	NS
Sh2d1b1	26904	NM_012009	-1.22382	0.00298699	down	NA	NA	noReg	NA	NA	noReg	NS
Sh3bgrl	56726	NM_019989	1.29398	0.000590851	up	NA	NA	noReg	NA	NA	noReg	NS
Sh3pxd2a	14218	NM_008018_NM_001164717	NA	NA	noReg	-1.37417	0.0160818	down	-1.21902	0.0230043	down	PRO Only
Sh3rf1	59009	NM_021506	NA	NA	noReg	-1.1189	0.0405604	down	-1.38023	0.0139027	down	PRO Only
Shb	230126	NM_001033306	NA	NA	noReg	-1.19583	0.0339372	down	NA	NA	noReg	NS
Shc2	216148	NM_001024539	NA	NA	noReg	2.30897	0.0157079	up	NA	NA	noReg	NS
Sidt2	214597	NM_001289668_NM_172257	-1.08531	0.000356602	down	NA	NA	noReg	NA	NA	noReg	NS
Sigirr	24058	NM_023059	-1.35596	0.0400842	down	-1.39602	0.0479336	down	NA	NA	noReg	Common
Siglec1	20612	NM_011426	-1.47208	0.00442105	down	NA	NA	noReg	1.10377	0.0178467	up	AMA only
Siglece	83382	NM_031181	-1.19479	0.00342503	down	-1.18886	0.004081	down	NA	NA	noReg	Common
Sipa1l1	217692	NM_001167983_NM_172579	NA	NA	noReg	-1.25021	0.00491087	down	NA	NA	noReg	NS
Sipa1l2	244668	NM_001081337	NA	NA	noReg	-1.10743	0.00328813	down	-1.21929	0.00191972	down	PRO Only
Sirpb1a	320832	NM_001002898	-1.72224	0.000185363	down	-1.52445	0.000234218	down	NA	NA	noReg	Common
Sirpb1b	668101	NM_001173460	-1.70094	6.96535e-05	down	-1.38415	6.45917e-05	down	NA	NA	noReg	Common
Sirt1	93759	NM_001159589_NM_019812	1.16283	0.00315842	up	1.13698	0.00412645	up	NA	NA	noReg	Common
Sla	20491	NM_001029841_NM_009192	NA	NA	noReg	-1.03395	0.00160381	down	NA	NA	noReg	NS
Slamf7	75345	NM_144539	NA	NA	noReg	1.06106	0.00216096	up	1.06824	0.00198962	up	PRO Only
Slamf8	74748	NM_029084	NA	NA	noReg	3.38407	0.000109914	up	2.59084	0.0005142	up	PRO Only
Slc11a1	18173	NM_013612	NA	NA	noReg	1.45297	0.000575989	up	1.38892	0.000796583	up	PRO Only
Slc11a2	18174	NM_008732_NM_001146161	NA	NA	noReg	1.02571	0.000876062	up	1.19209	0.0003996	up	PRO Only
Slc13a3	114644	NM_054055	1.72955	0.0311536	up	NA	NA	noReg	NA	NA	noReg	NS
Slc16a1	20501	NM_009196	1.64087	0.00426281	up	1.59276	0.00583337	up	NA	NA	noReg	Common
Slc16a3	80879	NM_030696_NM_001038653_NM_001038654	-1.09597	0.00091592	down	1.52945	0.000149168	up	2.62542	1.77714e-05	up	Opposite
Slc18a2	214084	NM_172523	NA	NA	noReg	-1.33574	0.00141749	down	-1.44862	0.000952991	down	PRO Only
Slc22a4	30805	NM_019687	NA	NA	noReg	2.42372	0.00880117	up	2.41171	0.00780246	up	PRO Only
Slc25a23	66972	NM_025877	NA	NA	noReg	-1.83694	0.00911691	down	NA	NA	noReg	NS
Slc25a24	229731	NM_172685	1.29083	0.000644947	up	1.03829	0.00187954	up	NA	NA	noReg	Common
Slc25a32	69906	NM_172402	NA	NA	noReg	1.30663	0.00118596	up	NA	NA	noReg	NS
Slc25a33	70556	NM_027460	NA	NA	noReg	1.09708	0.0125429	up	1.20254	0.00702999	up	PRO Only
Slc25a37	67712	NM_026331	NA	NA	noReg	2.09338	0.00217693	up	1.12515	0.035721	up	PRO Only
Slc25a42	73095	NM_001007570	NA	NA	noReg	-2.35414	0.00232888	down	-2.65212	0.00122914	down	PRO Only
Slc25a45	107375	NM_134154	NA	NA	noReg	-1.13169	0.00164814	down	NA	NA	noReg	NS
Slc25a46	67453	NM_026165	NA	NA	noReg	1.06437	0.00448561	up	NA	NA	noReg	NS
Slc26a11	268512	NM_178743	NA	NA	noReg	-2.03696	3.76367e-05	down	-1.18001	0.000683117	down	PRO Only
Slc2a1	20525	NM_011400	NA	NA	noReg	2.50951	2.12889e-05	up	2.66468	1.77714e-05	up	PRO Only
Slc2a6	227659	NM_172659_NM_001177627	-1.35996	0.0308783	down	NA	NA	noReg	1.51984	0.0219792	up	AMA only
Slc2a8	56017	NM_019488	NA	NA	noReg	-1.62132	0.000643092	down	NA	NA	noReg	NS
Slc2a9	117591	NM_145559_NM_001102415_NM_001102414_NM_001012363	NA	NA	noReg	-1.33715	0.00614198	down	NA	NA	noReg	NS
Slc30a1	22782	NM_009579	1.38403	0.00461659	up	2.91987	8.92379e-05	up	1.53584	0.00290197	up	PRO Enhanced
Slc30a4	22785	NM_011774_NM_001290993	2.30094	0.000447113	up	2.51094	0.000234218	up	NA	NA	noReg	Common
Slc35e3	215436	NM_029875	1.18589	0.00488169	up	NA	NA	noReg	NA	NA	noReg	NS
Slc35e4	103710	NM_153142	NA	NA	noReg	1.04691	0.00272973	up	NA	NA	noReg	NS
Slc36a2	246049	NM_153170	-1.70849	0.00598225	down	-1.87821	0.00444631	down	NA	NA	noReg	Common
Slc36a4	234967	NM_172289	NA	NA	noReg	1.0081	0.0452576	up	1.02339	0.0355511	up	PRO Only
Slc37a1	224674	NM_153062_NM_001242427	NA	NA	noReg	-1.83718	0.0013709	down	NA	NA	noReg	NS
Slc38a6	625098	NM_001037717	NA	NA	noReg	1.05771	0.0194389	up	NA	NA	noReg	NS
Slc39a10	227059	NM_172653	2.22287	0.000590851	up	1.36867	0.00681838	up	NA	NA	noReg	Common
Slc39a14	213053	NM_144808_NM_001135151_NM_001135152	NA	NA	noReg	1.06295	0.0197934	up	NA	NA	noReg	NS
Slc39a4	72027	NM_028064	NA	NA	noReg	1.89006	0.0288661	up	1.74974	0.0328604	up	PRO Only
Slc39a6	106957	NM_139143	NA	NA	noReg	1.2684	0.0013376	up	NA	NA	noReg	NS
Slc39a8	67547	NM_026228_NM_001135149_NM_001135150	1.10005	0.00862725	up	NA	NA	noReg	NA	NA	noReg	NS
Slc40a1	53945	NM_016917	NA	NA	noReg	1.35954	0.00460238	up	2.09097	0.000461625	up	PRO Only
Slc41a2	338365	NM_177388	NA	NA	noReg	1.31461	0.00014985	up	NA	NA	noReg	NS
Slc41a3	71699	NM_027868_NM_001037493	NA	NA	noReg	-1.08706	0.00235538	down	NA	NA	noReg	NS
Slc43a3	58207	NM_021398	NA	NA	noReg	1.12738	0.01935	up	1.13021	0.015957	up	PRO Only
Slc45a4	106068	NM_001168255_NM_001033219	NA	NA	noReg	-1.08786	0.00725388	down	NA	NA	noReg	NS
Slc46a3	71706	NM_027872	-1.99375	0.00054003	down	-2.84988	6.20927e-05	down	NA	NA	noReg	Common
Slc4a7	218756	NM_001033270	1.82398	0.00192385	up	1.81885	0.00212212	up	NA	NA	noReg	Common
Slc6a8	102857	NM_001142810_NM_001142809_NM_133987	1.4106	0.000181003	up	1.42151	8.6824e-05	up	NA	NA	noReg	Common
Slc7a1	11987	NM_007513_NM_001301424	1.14857	0.000802136	up	1.88663	5.25715e-05	up	NA	NA	noReg	Common
Slc7a11	26570	NM_011990	2.66354	0.0415587	up	6.36664	0.000805145	up	3.7031	0.011782	up	PRO Enhanced
Slc7a2	11988	NM_001044740_NM_007514	NA	NA	noReg	2.24357	0.00656296	up	NA	NA	noReg	NS
Slc9a7	236727	NM_177353	-1.46386	0.00583342	down	NA	NA	noReg	NA	NA	noReg	NS
Slc9a9	331004	NM_177909	NA	NA	noReg	-1.10427	0.0101128	down	-1.00939	0.0132613	down	PRO Only
Slfn1	20555	NM_011407	-1.03448	0.0104206	down	NA	NA	noReg	1.54606	0.00166285	up	AMA only
Slfn3	20557	NM_011409	NA	NA	noReg	1.22455	0.00109838	up	NA	NA	noReg	NS
Slfn5	327978	NM_183201	NA	NA	noReg	1.43603	0.0103609	up	NA	NA	noReg	NS
Slfn8	276950	NM_001167743_NM_181545	NA	NA	noReg	1.21601	0.00674398	up	NA	NA	noReg	NS
Slfn9	237886	NM_172796	1.30632	0.00667265	up	1.89085	0.00112515	up	NA	NA	noReg	Common
Slmap	83997	NM_032008_NM_001310445	1.20939	0.00121792	up	NA	NA	noReg	NA	NA	noReg	NS
Slmo1	NA	NM_144867	1.37845	0.00865238	up	1.08599	0.0326877	up	NA	NA	noReg	Common
Slpi	20568	NM_011414	-1.30471	0.0227678	down	1.19604	0.0433868	up	2.50075	0.00116093	up	Opposite
Smagp	207818	NM_174992_NM_001033872_NM_001285414_NM_001285413	-1.02107	0.0492624	down	-2.40919	0.00109838	down	-1.38812	0.0159021	down	PRO Enhanced
Smarca5	93762	NM_053124	1.26148	0.0101045	up	NA	NA	noReg	NA	NA	noReg	NS
Smarcc1	20588	NM_009211	1.10857	0.00254586	up	NA	NA	noReg	NA	NA	noReg	NS
Smc2	14211	NM_008017_NM_001301412	1.14827	0.00484846	up	NA	NA	noReg	-1.17089	0.0046029	down	AMA only
Smc5	226026	NM_001252685_NM_001252684_NM_153808	NA	NA	noReg	1.07005	0.00988018	up	NA	NA	noReg	NS
Smc6	67241	NM_001324476_NM_025695	1.10921	0.00315292	up	NA	NA	noReg	NA	NA	noReg	NS
Smcr8	237782	NM_001085440_NM_175491	NA	NA	noReg	1.17348	0.00160222	up	NA	NA	noReg	NS
Smim24	72273	NM_001099917	-1.18728	0.00249647	down	-1.85921	0.000242552	down	NA	NA	noReg	Common
Smim8	66291	NM_025471	NA	NA	noReg	-1.0768	0.00474643	down	NA	NA	noReg	NS
Smpdl3b	100340	NM_133888	-1.71826	0.000363514	down	-1.01023	0.00499591	down	NA	NA	noReg	Common
Sms	20603	NM_009214	1.61931	0.000157894	up	1.9015	3.76367e-05	up	NA	NA	noReg	Common
Snrnp70	20637	NM_009224	1.06911	0.00611528	up	NA	NA	noReg	NA	NA	noReg	NS
Snta1	20648	NM_009228	-1.43523	0.00865238	down	-1.66572	0.00523079	down	NA	NA	noReg	Common
Snx16	74718	NM_029068_NM_001127191	1.21127	0.000860577	up	NA	NA	noReg	NA	NA	noReg	NS
Snx25	102141	NM_207213	NA	NA	noReg	1.78212	0.0100687	up	NA	NA	noReg	NS
Snx7	76561	NM_001190156_NM_029655	NA	NA	noReg	1.66859	7.59756e-05	up	1.12272	0.000734101	up	PRO Only
Socs1	12703	NM_001271603_NM_009896	NA	NA	noReg	2.00997	0.0311933	up	NA	NA	noReg	NS
Socs4	67296	NM_080843	NA	NA	noReg	1.31888	0.00860786	up	NA	NA	noReg	NS
Sod2	20656	NM_013671	NA	NA	noReg	1.73691	0.0092215	up	1.63762	0.0105177	up	PRO Only
Sorbs3	20410	NM_001271407_NM_011366_NM_001271408_NM_001271409	NA	NA	noReg	-1.41596	0.00325846	down	-1.20596	0.00662567	down	PRO Only
Sorl1	20660	NM_011436	-1.56442	0.00558551	down	NA	NA	noReg	NA	NA	noReg	NS
Sort1	20661	NM_019972_NM_001271599	-1.42615	0.00156815	down	NA	NA	noReg	1.10065	0.00572711	up	AMA only
Sowahc	268301	NM_172939	NA	NA	noReg	1.20255	0.00629757	up	1.12464	0.00768395	up	PRO Only
Sox4	20677	NM_009238	1.50982	0.00357401	up	NA	NA	noReg	-1.66108	0.00230264	down	AMA only
Spaca9	69987	NM_027283	NA	NA	noReg	-1.32881	0.00319875	down	NA	NA	noReg	NS
Spint1	20732	NM_016907	1.54919	0.00537133	up	NA	NA	noReg	-2.14605	0.00114009	down	AMA only
Spire1	68166	NM_176832_NM_194355	1.14839	0.00984357	up	NA	NA	noReg	NA	NA	noReg	NS
Spp1	20750	NM_001204203_NM_001204201_NM_009263_NM_001204202_NM_001204233	1.47512	0.000829382	up	2.14591	9.67358e-05	up	NA	NA	noReg	Common
Spred1	114715	NM_001277256_NM_033524	1.46437	0.00342864	up	NA	NA	noReg	NA	NA	noReg	NS
Spryd7	66674	NM_001310603_NM_025697	1.19731	0.00282563	up	2.09721	0.000149061	up	NA	NA	noReg	Common
Spsb4	211949	NM_145134	NA	NA	noReg	1.40088	0.000439633	up	NA	NA	noReg	NS
Spty2d1	101685	NM_175318	NA	NA	noReg	1.14965	0.000439633	up	NA	NA	noReg	NS
Sqstm1	18412	NM_011018_NM_001290769	NA	NA	noReg	1.60395	0.000443269	up	1.92269	0.000167247	up	PRO Only
Src	20779	NM_009271_NM_001025395	NA	NA	noReg	1.57749	0.00603161	up	1.86207	0.00231048	up	PRO Only
Srfbp1	67222	NM_026040	NA	NA	noReg	1.31384	0.00114597	up	NA	NA	noReg	NS
Srgap3	259302	NM_080448	NA	NA	noReg	-2.59404	0.00556324	down	-1.85885	0.022823	down	PRO Only
Srm	20810	NM_009272	1.06379	0.0138319	up	NA	NA	noReg	NA	NA	noReg	NS
Srrt	83701	NM_031405_NM_001109910_NM_001109909	1.03436	0.00091592	up	1.19187	0.000436958	up	NA	NA	noReg	Common
Srsf1	110809	NM_001078167_NM_173374	1.38637	0.00194608	up	NA	NA	noReg	NA	NA	noReg	NS
Srsf10	14105	NM_001284196_NM_001284195_NM_001080387_NM_010178	1.07622	0.00155612	up	NA	NA	noReg	NA	NA	noReg	NS
Srsf3	20383	NM_013663	1.162	0.00133627	up	1.00902	0.00294099	up	NA	NA	noReg	Common
Srxn1	76650	NM_029688	NA	NA	noReg	3.25009	2.5583e-05	up	2.96245	3.3456e-05	up	PRO Only
Ssbp4	76900	NM_133772	NA	NA	noReg	-1.25669	0.00470236	down	NA	NA	noReg	NS
Ssh2	237860	NM_177710_NM_001291190	NA	NA	noReg	-3.08657	0.000117086	down	-2.78785	0.000215889	down	PRO Only
Ssr3	67437	NM_026155	NA	NA	noReg	1.0073	0.00097399	up	NA	NA	noReg	NS
St13	70356	NM_133726	NA	NA	noReg	1.13728	0.00115315	up	NA	NA	noReg	NS
St18	240690	NM_001244693_NM_001244692_NM_173868	1.2195	0.024834	up	NA	NA	noReg	NA	NA	noReg	NS
St3gal1	20442	NM_009177	NA	NA	noReg	1.16528	0.00232917	up	1.01107	0.00433727	up	PRO Only
St3gal4	20443	NM_009178	-1.1028	0.00163295	down	NA	NA	noReg	NA	NA	noReg	NS
St3gal5	20454	NM_011375_NM_001035228	-1.37562	0.000447113	down	-1.59349	0.000161529	down	NA	NA	noReg	Common
St6gal1	20440	NM_145933_NM_001252505_NM_001252506	NA	NA	noReg	-1.38428	0.00225567	down	NA	NA	noReg	NS
St6galnac4	20448	NM_011373_NM_001276425	NA	NA	noReg	2.15025	6.68061e-06	up	1.50062	3.3412e-05	up	PRO Only
Stac2	217154	NM_146028	NA	NA	noReg	1.02456	0.00164431	up	NA	NA	noReg	NS
Stap1	56792	NM_019992_NM_001310639	NA	NA	noReg	1.13188	0.00265547	up	NA	NA	noReg	NS
Stard8	236920	NM_199018	NA	NA	noReg	-1.00484	0.0021639	down	NA	NA	noReg	NS
Stau2	29819	NM_025303_NM_001111272	NA	NA	noReg	1.58238	0.00334338	up	NA	NA	noReg	NS
Stk3	56274	NM_019635	1.61294	0.00240898	up	1.46181	0.00441241	up	NA	NA	noReg	Common
Stk36	269209	NM_175031	NA	NA	noReg	-1.56269	0.0385772	down	NA	NA	noReg	NS
Stom	13830	NM_013515	-1.11917	0.00817182	down	NA	NA	noReg	NA	NA	noReg	NS
Stra6l	74152	NM_001305421_NM_028788	1.05057	0.00952842	up	1.37545	0.00313398	up	NA	NA	noReg	Common
Strap	20901	NM_011499	NA	NA	noReg	1.03228	0.000326712	up	NA	NA	noReg	NS
Stx11	74732	NM_029075_NM_001163591_NM_001163590	NA	NA	noReg	2.75738	2.66203e-05	up	2.42189	4.33027e-05	up	PRO Only
Stxbp1	20910	NM_001113569_NM_009295	NA	NA	noReg	1.09367	0.00207267	up	1.20161	0.00124517	up	PRO Only
Stxbp4	20913	NM_011505	NA	NA	noReg	-1.57102	0.0015671	down	-2.25811	0.000215889	down	PRO Only
Stxbp5	78808	NM_001081344	NA	NA	noReg	1.00694	0.00291933	up	NA	NA	noReg	NS
Suco	226551	NM_172645	NA	NA	noReg	1.25584	0.00833805	up	NA	NA	noReg	NS
Sugct	192136	NM_138654	-1.84197	0.00605152	down	-1.99457	0.00487159	down	NA	NA	noReg	Common
Sulf2	72043	NM_028072_NM_001252578_NM_001252579	NA	NA	noReg	-1.41841	0.00160222	down	-1.03274	0.00736816	down	PRO Only
Sult1a1	20887	NM_133670	-1.88928	0.00364373	down	-1.85808	0.00464696	down	NA	NA	noReg	Common
Sun2	223697	NM_194342_NM_001205345_NM_001205346	NA	NA	noReg	1.38485	0.00273647	up	NA	NA	noReg	NS
Susd3	66329	NM_028340_NM_025491	NA	NA	noReg	-1.75803	0.000344454	down	NA	NA	noReg	NS
Suv420h2	NA	NM_001115018_NM_146177	NA	NA	noReg	-1.6732	0.0006172	down	-1.3257	0.00206468	down	PRO Only
Suz12	52615	NM_001163018_NM_199196	1.12223	0.0111444	up	NA	NA	noReg	NA	NA	noReg	NS
Svip	75744	NM_001160345	NA	NA	noReg	-1.09883	0.00287213	down	-1.3283	0.00106599	down	PRO Only
Syncrip	56403	NM_019796_NM_001284328_NM_001311113_NM_019666	1.30758	0.00103353	up	NA	NA	noReg	NA	NA	noReg	NS
Syt11	229521	NM_018804	NA	NA	noReg	-1.04853	0.00247885	down	NA	NA	noReg	NS
Tacc2	57752	NM_206856_NM_001004468_NM_021314	NA	NA	noReg	1.45924	0.0128185	up	1.2588	0.0213281	up	PRO Only
Taf15	70439	NM_027427	1.65926	0.00315332	up	1.23929	0.0156769	up	NA	NA	noReg	Common
Taf1b	21340	NM_020614	NA	NA	noReg	1.03176	0.0344564	up	NA	NA	noReg	NS
Taf4b	72504	NM_001100449	1.19532	0.0225669	up	1.91436	0.00303599	up	NA	NA	noReg	Common
Taf8	63856	NM_022015	NA	NA	noReg	-1.0015	0.00271908	down	NA	NA	noReg	NS
Taf9b	407786	NM_001167988_NM_001001176	1.71489	0.00240898	up	NA	NA	noReg	NA	NA	noReg	NS
Tank	21353	NM_011529_NM_001164072_NM_001164071	NA	NA	noReg	1.65068	0.000544987	up	NA	NA	noReg	NS
Tars	110960	NM_033074	NA	NA	noReg	1.17886	0.00130932	up	NA	NA	noReg	NS
Tatdn2	381801	NM_001033463	NA	NA	noReg	1.50186	5.44188e-05	up	NA	NA	noReg	NS
Tax1bp1	52440	NM_025816	NA	NA	noReg	1.34203	0.00032629	up	NA	NA	noReg	NS
Tbc1d12	209478	NM_145952	1.0379	0.0209338	up	NA	NA	noReg	-1.1343	0.015957	down	AMA only
Tbc1d16	207592	NM_172443	NA	NA	noReg	-1.50767	0.000720409	down	-1.21776	0.00213086	down	PRO Only
Tbc1d4	210789	NM_001081278	NA	NA	noReg	-1.76702	0.0335982	down	-2.13111	0.0124491	down	PRO Only
Tbc1d8b	245638	NM_001081499	1.96466	0.0101695	up	NA	NA	noReg	NA	NA	noReg	NS
Tbc1d9	71310	NM_001111304_NM_027758	NA	NA	noReg	1.3709	0.00150841	up	NA	NA	noReg	NS
Tbk1	56480	NM_019786	NA	NA	noReg	1.01524	0.000835208	up	NA	NA	noReg	NS
Tcaim	382117	NM_001013405	1.53334	0.0151527	up	NA	NA	noReg	NA	NA	noReg	NS
Tceanc	245695	NM_001007577	NA	NA	noReg	-1.03742	0.00351963	down	NA	NA	noReg	NS
Tcerg1	56070	NM_001289526_NM_001039474	1.10315	0.00709433	up	1.19058	0.00592855	up	NA	NA	noReg	Common
Tcf19	106795	NM_001163763_NM_025674_NM_001163764	NA	NA	noReg	-1.83615	0.027038	down	-2.00619	0.015314	down	PRO Only
Tcf4	21413	NM_013685_NM_001083967	NA	NA	noReg	-1.38148	0.000179687	down	-1.76603	4.57451e-05	down	PRO Only
Tcf7l2	21416	NM_009333_NM_001142922_NM_001142921_NM_001142919_NM_001142923_NM_001142920_NM_001142918_NM_001142924	NA	NA	noReg	-1.26084	0.00100229	down	NA	NA	noReg	NS
Tcp11l1	320554	NM_177190	NA	NA	noReg	1.92356	2.5583e-05	up	1.44407	8.23604e-05	up	PRO Only
Tcp11l2	216198	NM_146008	-1.95999	8.79949e-05	down	-1.09897	0.000805145	down	NA	NA	noReg	Common
Tcta	102791	NM_133986_NM_001311156	NA	NA	noReg	-1.26218	0.000395838	down	NA	NA	noReg	NS
Tctn3	67590	NM_026260	NA	NA	noReg	-1.37128	0.000439633	down	NA	NA	noReg	NS
Tep1	21745	NM_009351	NA	NA	noReg	-1.09526	8.38598e-05	down	NA	NA	noReg	NS
Tes	21753	NM_207176	NA	NA	noReg	1.55576	3.76367e-05	up	1.16488	0.000149236	up	PRO Only
Tfap4	83383	NM_031182	NA	NA	noReg	-1.49099	0.000461966	down	-2.28374	4.33691e-05	down	PRO Only
Tfdp2	211586	NM_178667_NM_001184708_NM_001184706_NM_001184711_NM_001184709_NM_001184710	NA	NA	noReg	-1.0419	0.0307909	down	NA	NA	noReg	NS
Tfec	21426	NM_031198	NA	NA	noReg	1.43392	0.0154526	up	2.12022	0.00199713	up	PRO Only
Tgfbi	21810	NM_009369	NA	NA	noReg	-1.01591	0.00211589	down	-1.30274	0.000549091	down	PRO Only
Tgtp1	21822	NM_011579	NA	NA	noReg	2.42517	0.00496264	up	2.22296	0.00682274	up	PRO Only
Tgtp2	100039796	NM_001145164	NA	NA	noReg	2.40981	0.00846697	up	2.18771	0.0116179	up	PRO Only
Thap3	69876	NM_001145929_NM_175152	NA	NA	noReg	-1.08835	0.000633913	down	NA	NA	noReg	NS
Thbs1	21825	NM_001313914_NM_011580	-3.57591	0.000450121	down	-2.67586	0.0018227	down	NA	NA	noReg	Common
Them6	223626	NM_198607	NA	NA	noReg	-1.04221	0.00109183	down	NA	NA	noReg	NS
Thoc2	331401	NM_001033422	1.32385	0.0126	up	NA	NA	noReg	-1.14964	0.0256847	down	AMA only
Thumpd1	233802	NM_145585	NA	NA	noReg	1.02799	0.00125017	up	NA	NA	noReg	NS
Thumpd2	72167	NM_028138	NA	NA	noReg	1.09928	0.0153698	up	NA	NA	noReg	NS
Tial1	21843	NM_009383	1.2341	0.00400122	up	NA	NA	noReg	-1.03482	0.00990302	down	AMA only
Ticam1	106759	NM_174989	NA	NA	noReg	1.15658	0.0010518	up	1.3525	0.000461625	up	PRO Only
Tifab	212937	NM_001168615_NM_145976	-1.34901	0.0108307	down	NA	NA	noReg	NA	NA	noReg	NS
Timm10b	14356	NM_019502	NA	NA	noReg	-1.01802	0.00239887	down	NA	NA	noReg	NS
Tjp2	21873	NM_011597_NM_001198985	NA	NA	noReg	1.56824	0.000294673	up	NA	NA	noReg	NS
Tk2	57813	NM_021028	NA	NA	noReg	-1.55418	0.000318421	down	NA	NA	noReg	NS
Tle1	21885	NM_011599_NM_001285529_NM_001285530_NM_001285532_NM_001285531	NA	NA	noReg	-1.5318	0.000499742	down	-1.3236	0.00114009	down	PRO Only
Tle3	21887	NM_009389_NM_001083928_NM_001083927	-1.14294	0.00102941	down	-1.79002	8.6824e-05	down	NA	NA	noReg	Common
Tle6	114606	NM_053254	NA	NA	noReg	-1.61993	0.00065749	down	NA	NA	noReg	NS
Tm2d2	69742	NM_027194	NA	NA	noReg	-1.01126	0.00100938	down	NA	NA	noReg	NS
Tm4sf19	277203	NM_001160402	1.28675	0.0303615	up	1.95339	0.00595471	up	NA	NA	noReg	Common
Tm9sf3	107358	NM_133352	1.17733	0.00091592	up	NA	NA	noReg	NA	NA	noReg	NS
Tma16	66282	NM_025465	NA	NA	noReg	2.13493	2.46998e-05	up	1.35135	0.000226647	up	PRO Only
Tmed5	73130	NM_028876	1.24632	0.00370269	up	NA	NA	noReg	NA	NA	noReg	NS
Tmeff1	230157	NM_021436	1.94216	0.0389451	up	3.02193	0.00729463	up	NA	NA	noReg	Common
Tmem106c	380967	NM_201359_NM_001252153	NA	NA	noReg	-1.04335	0.000419985	down	NA	NA	noReg	NS
Tmem143	70209	NM_144801	NA	NA	noReg	-1.12523	0.00260974	down	-1.10766	0.00261919	down	PRO Only
Tmem158	72309	NM_001002267	1.18634	0.00598527	up	2.30965	0.000201613	up	1.12331	0.00823043	up	PRO Enhanced
Tmem173	72512	NM_001289592_NM_001289591_NM_028261	NA	NA	noReg	-1.41513	0.000722859	down	NA	NA	noReg	NS
Tmem176b	65963	NM_001286652_NM_001286651_NM_001164209_NM_023056_NM_001164208_NM_001164207	-1.03681	0.00677733	down	NA	NA	noReg	NA	NA	noReg	NS
Tmem184c	234463	NM_145599	1.02623	0.00257667	up	NA	NA	noReg	NA	NA	noReg	NS
Tmem2	NA	NM_031997_NM_001033759	1.10317	0.00364158	up	1.74168	0.000360416	up	NA	NA	noReg	Common
Tmem202	73893	NM_178388	1.13661	0.00247329	up	1.25296	0.0015965	up	NA	NA	noReg	Common
Tmem216	68642	NM_001277861_NM_001277860_NM_026798	NA	NA	noReg	-1.23139	0.00387954	down	NA	NA	noReg	NS
Tmem218	66279	NM_025464_NM_001310096	NA	NA	noReg	-1.09525	0.00561228	down	NA	NA	noReg	NS
Tmem221	434325	NM_001100462	NA	NA	noReg	-1.08138	0.00452077	down	NA	NA	noReg	NS
Tmem231	234740	NM_001033321	NA	NA	noReg	-1.46548	0.00813553	down	-1.5143	0.00600786	down	PRO Only
Tmem245	242474	NM_175518	1.39204	0.0114638	up	NA	NA	noReg	-1.15322	0.0286301	down	AMA only
Tmem251	320351	NM_001324515_NM_177140	NA	NA	noReg	1.03054	0.00108871	up	NA	NA	noReg	NS
Tmem26	327766	NM_177794	2.05914	0.00117424	up	4.16354	3.35566e-05	up	2.1044	0.00111424	up	PRO Enhanced
Tmem260	218989	NM_001310584_NM_172600	NA	NA	noReg	-1.11627	0.00343493	down	-1.49201	0.00076928	down	PRO Only
Tmem37	170706	NM_019432	-1.48751	0.000447113	down	-2.57912	2.46998e-05	down	-1.09162	0.00191972	down	PRO Enhanced
Tmem38a	74166	NM_144534	-1.32026	0.000781805	down	-1.1798	0.0013519	down	NA	NA	noReg	Common
Tmem38b	52076	NM_028053	NA	NA	noReg	1.15815	0.00247209	up	1.40011	0.00093604	up	PRO Only
Tmem50b	77975	NM_030018	NA	NA	noReg	-1.1133	0.000619849	down	NA	NA	noReg	NS
Tmem65	74868	NM_175212	1.00418	0.00230423	up	NA	NA	noReg	NA	NA	noReg	NS
Tmem71	213068	NM_172514	-1.62569	0.00343354	down	NA	NA	noReg	NA	NA	noReg	NS
Tmem8	60455	NM_021793	NA	NA	noReg	-1.2232	0.000450354	down	NA	NA	noReg	NS
Tmem86b	68255	NM_023440	NA	NA	noReg	-1.3453	0.0420286	down	NA	NA	noReg	NS
Tmem87b	72477	NM_028248	NA	NA	noReg	1.00317	0.00951049	up	NA	NA	noReg	NS
Tmem94	71947	NM_028014	NA	NA	noReg	-1.04051	0.00138381	down	NA	NA	noReg	NS
Tmpo	21917	NM_001080132_NM_001080131_NM_001080130_NM_001283048_NM_001080129_NM_011605	1.10608	0.0137389	up	NA	NA	noReg	-1.12704	0.0140861	down	AMA only
Tmx4	52837	NM_029148	1.1118	0.00280646	up	1.12458	0.00299246	up	NA	NA	noReg	Common
Tnf	21926	NM_013693_NM_001278601	NA	NA	noReg	1.10983	0.00622559	up	1.14436	0.00460848	up	PRO Only
Tnfaip2	21928	NM_009396	-1.00043	0.00734954	down	NA	NA	noReg	1.33171	0.00193481	up	AMA only
Tnfaip3	21929	NM_001166402_NM_009397	NA	NA	noReg	1.49208	0.000217128	up	1.47859	0.000226647	up	PRO Only
Tnfrsf11a	21934	NM_009399	1.23771	0.000652324	up	NA	NA	noReg	-1.01173	0.00171098	down	AMA only
Tnfrsf13b	57916	NM_021349	NA	NA	noReg	-1.63677	0.00218104	down	-1.47938	0.00333437	down	PRO Only
Tnfrsf14	230979	NM_178931	-1.2797	0.0363413	down	NA	NA	noReg	NA	NA	noReg	NS
Tnfrsf26	244237	NM_175649	NA	NA	noReg	1.37123	0.000272053	up	1.91315	4.33027e-05	up	PRO Only
Tnfsf10	22035	NM_009425	1.71807	0.0369752	up	3.19437	0.00265634	up	NA	NA	noReg	Common
Tnfsf13b	24099	NM_033622	-1.32841	0.00696117	down	-2.11006	0.000741486	down	NA	NA	noReg	Common
Tnfsf14	50930	NM_019418	NA	NA	noReg	1.09001	0.030275	up	1.31066	0.0113331	up	PRO Only
Tnip3	414084	NM_001001495	NA	NA	noReg	1.00476	0.00300344	up	NA	NA	noReg	NS
Tnk2	51789	NM_001110147_NM_016788_NM_001289443	1.65264	0.0170451	up	NA	NA	noReg	-1.8542	0.011508	down	AMA only
Tnni2	21953	NM_009405	NA	NA	noReg	-1.26852	0.00146907	down	-1.02749	0.00396868	down	PRO Only
Tns1	21961	NM_001289895_NM_027884	1.15858	0.000906785	up	NA	NA	noReg	NA	NA	noReg	NS
Tns3	319939	NM_001083587	1.04956	0.00277346	up	1.00266	0.00402607	up	NA	NA	noReg	Common
Tob1	22057	NM_009427	NA	NA	noReg	-1.32004	0.00187096	down	NA	NA	noReg	NS
Tonsl	72749	NM_183091	NA	NA	noReg	-1.10927	0.0175371	down	NA	NA	noReg	NS
Topbp1	235559	NM_176979	1.21811	0.00159251	up	NA	NA	noReg	NA	NA	noReg	NS
Tor3a	30935	NM_023141	NA	NA	noReg	1.30344	0.00202703	up	1.30104	0.00194429	up	PRO Only
Tor4a	227612	NM_146115	NA	NA	noReg	-1.43345	0.000389387	down	NA	NA	noReg	NS
Tpbgl	100503386	NM_001195529	NA	NA	noReg	-2.67244	0.00132584	down	-2.75171	0.00114009	down	PRO Only
Tpcn1	252972	NM_145853	NA	NA	noReg	-1.27536	0.000122937	down	NA	NA	noReg	NS
Tpm1	22003	NM_001164253_NM_001164252_NM_001164249_NM_001164250_NM_024427_NM_001164256_NM_001164255_NM_001164254_NM_001164251_NM_001164248	NA	NA	noReg	1.82395	6.68061e-06	up	1.06832	7.50302e-05	up	PRO Only
Tpm4	326618	NM_001001491	1.0794	0.000802136	up	1.92373	3.76367e-05	up	NA	NA	noReg	Common
Tpp2	22019	NM_009418_NM_001310540	1.14781	0.00923717	up	NA	NA	noReg	NA	NA	noReg	NS
Tpst1	22021	NM_013837_NM_001130476	NA	NA	noReg	1.39458	0.00113764	up	1.1918	0.00247532	up	PRO Only
Tra2a	101214	NM_198102	1.13553	0.00091592	up	NA	NA	noReg	NA	NA	noReg	NS
Traf1	22029	NM_001326601_NM_009421	NA	NA	noReg	1.22527	0.0478016	up	1.76478	0.00828983	up	PRO Only
Traf3	22031	NM_011632_NM_001286122	NA	NA	noReg	1.24849	0.000213941	up	NA	NA	noReg	NS
Trf	22041	NM_133977	-1.40494	0.00076034	down	-1.32034	0.000996554	down	NA	NA	noReg	Common
Trib3	228775	NM_175093	-1.56113	0.0178936	down	NA	NA	noReg	NA	NA	noReg	NS
Trim13	66597	NM_001164220_NM_023233	NA	NA	noReg	1.53237	0.00141505	up	1.31487	0.0029254	up	PRO Only
Trim16	94092	NM_053169	-1.00959	0.00452287	down	NA	NA	noReg	NA	NA	noReg	NS
Trim2	80890	NM_030706_NM_001271728_NM_001271727_NM_001271726_NM_001271725	1.38128	0.0121124	up	NA	NA	noReg	NA	NA	noReg	NS
Trim24	21848	NM_145076_NM_001272064_NM_001272076	NA	NA	noReg	-1.44805	0.00359701	down	-1.55967	0.00226303	down	PRO Only
Trim30a	20128	NM_009099	NA	NA	noReg	1.13276	0.00986839	up	NA	NA	noReg	NS
Trim30d	209387	NM_001167828_NM_199146	NA	NA	noReg	1.34008	0.0251767	up	NA	NA	noReg	NS
Trim34a	94094	NM_030684	NA	NA	noReg	1.09353	0.00785421	up	NA	NA	noReg	NS
Trim34b	434218	NM_001243916	NA	NA	noReg	1.05679	0.00556636	up	NA	NA	noReg	NS
Trim44	80985	NM_020267	1.18749	0.000263432	up	NA	NA	noReg	NA	NA	noReg	NS
Trim45	229644	NM_001165953_NM_001165952_NM_194343	NA	NA	noReg	-1.0625	0.00475763	down	NA	NA	noReg	NS
Trim47	217333	NM_001205081_NM_172570	NA	NA	noReg	-2.23858	5.03482e-05	down	-1.53452	0.0003996	down	PRO Only
Trim5	667823	NM_001310602	1.20485	0.0376941	up	NA	NA	noReg	NA	NA	noReg	NS
Trim65	338364	NM_178802	NA	NA	noReg	-1.25939	0.00032629	down	-1.18042	0.000465828	down	PRO Only
Trip4	56404	NM_019797_NM_001170907	1.00996	0.00411146	up	NA	NA	noReg	NA	NA	noReg	NS
Trmt10a	108943	NM_175389	1.34016	0.00566217	up	1.406	0.00535669	up	NA	NA	noReg	Common
Trmt5	76357	NM_029580	1.11593	0.0164371	up	NA	NA	noReg	NA	NA	noReg	NS
Trmt61a	328162	NM_001099793_NM_177374_NM_001099792	1.78751	0.000196239	up	1.684	0.000170054	up	NA	NA	noReg	Common
Trnp1	69539	NM_001081156	1.66851	0.0401268	up	NA	NA	noReg	NA	NA	noReg	NS
Trp53i13	216964	NM_001024920	NA	NA	noReg	-1.7637	0.000827303	down	-1.06274	0.0102536	down	PRO Only
Trp53inp2	68728	NM_178111	NA	NA	noReg	-1.1152	0.00249078	down	NA	NA	noReg	NS
Trpm2	28240	NM_138301	NA	NA	noReg	-2.23639	0.00677109	down	NA	NA	noReg	NS
Trpm7	58800	NM_001164325_NM_021450	1.18558	0.00444055	up	NA	NA	noReg	NA	NA	noReg	NS
Trpv4	63873	NM_022017	-1.38839	0.000547641	down	NA	NA	noReg	NA	NA	noReg	NS
Tsacc	76927	NM_029801	NA	NA	noReg	-1.05534	0.0137247	down	NA	NA	noReg	NS
Tsc22d3	14605	NM_010286_NM_001077364	-1.02839	0.000809638	down	-1.19632	0.0003492	down	NA	NA	noReg	Common
Tsku	244152	NM_001168539_NM_001168540_NM_001168541_NM_001024619	-1.68462	0.0124862	down	NA	NA	noReg	NA	NA	noReg	NS
Tspan32	27027	NM_001128080_NM_001128082_NM_001128081_NM_020286	NA	NA	noReg	-1.72537	0.000863655	down	-1.17594	0.00595592	down	PRO Only
Tspan7	21912	NM_019634	1.84589	0.00705259	up	1.42157	0.0293098	up	NA	NA	noReg	Common
Ttc12	235330	NM_172770	NA	NA	noReg	1.05393	0.0158427	up	NA	NA	noReg	NS
Ttc27	74196	NM_152817	1.12115	0.00459172	up	1.00014	0.0098021	up	NA	NA	noReg	Common
Ttc30a1	78802	NM_030188	NA	NA	noReg	-1.44592	0.0237276	down	-2.07575	0.00351717	down	PRO Only
Ttc30b	72421	NM_028235	NA	NA	noReg	-1.20606	0.0470113	down	NA	NA	noReg	NS
Ttc38	239570	NM_001033337	NA	NA	noReg	-1.40762	0.0003492	down	NA	NA	noReg	NS
Ttc39b	69863	NM_027238	-1.06635	0.0091251	down	NA	NA	noReg	NA	NA	noReg	NS
Ttc39c	72747	NM_028341	NA	NA	noReg	1.82791	0.000516143	up	1.48169	0.00160392	up	PRO Only
Tubb2b	73710	NM_023716	NA	NA	noReg	2.18501	0.0226021	up	NA	NA	noReg	NS
Tubb6	67951	NM_026473	NA	NA	noReg	1.20087	0.00230356	up	NA	NA	noReg	NS
Tulp4	68842	NM_001103181_NM_054040	NA	NA	noReg	1.11566	0.00104884	up	NA	NA	noReg	NS
Txnip	56338	NM_023719_NM_001009935	-1.53318	0.000980869	down	-1.52282	0.00103946	down	NA	NA	noReg	Common
Txnl1	53382	NM_016792	NA	NA	noReg	1.30231	0.000145242	up	NA	NA	noReg	NS
Txnrd1	50493	NM_001042523_NM_015762_NM_001042513_NM_001042514	NA	NA	noReg	3.09653	4.32539e-05	up	2.13727	0.000329624	up	PRO Only
Tyms	22171	NM_021288	NA	NA	noReg	-1.13399	0.00418975	down	NA	NA	noReg	NS
U2surp	67958	NM_001114977_NM_026476	1.01542	0.00455971	up	NA	NA	noReg	NA	NA	noReg	NS
Uba3	22200	NM_011666_NM_001111106_NM_001301858_NM_001301857_NM_001301859	NA	NA	noReg	1.13717	0.00112495	up	NA	NA	noReg	NS
Uba5	66663	NM_025692	NA	NA	noReg	1.07982	0.00303431	up	NA	NA	noReg	NS
Uba6	231380	NM_172712	1.3586	0.0060182	up	NA	NA	noReg	NA	NA	noReg	NS
Ubald2	319370	NM_176902	NA	NA	noReg	-1.07555	0.00164814	down	NA	NA	noReg	NS
Ube2e2	218793	NM_144839	NA	NA	noReg	1.54435	0.0023069	up	NA	NA	noReg	NS
Ube2v2	70620	NM_001159351_NM_023585	1.8247	0.0075316	up	1.77584	0.0106529	up	NA	NA	noReg	Common
Ube3a	22215	NM_173010_NM_011668_NM_001033962	1.13869	0.00548891	up	NA	NA	noReg	NA	NA	noReg	NS
Ubr5	70790	NM_001081359_NM_001112721	NA	NA	noReg	1.09727	0.000486893	up	NA	NA	noReg	NS
Ubtd1	226122	NM_145500	NA	NA	noReg	1.08408	0.00198301	up	NA	NA	noReg	NS
Ubxn11	67586	NM_026257	NA	NA	noReg	-1.33508	0.00973304	down	NA	NA	noReg	NS
Ubxn2a	217379	NM_145441	1.03377	0.0358302	up	NA	NA	noReg	NA	NA	noReg	NS
Ubxn4	67812	NM_026390	NA	NA	noReg	1.33212	0.000109914	up	NA	NA	noReg	NS
Uchl1	22223	NM_011670	NA	NA	noReg	1.80955	0.00172976	up	2.38004	0.0003996	up	PRO Only
Ugcg	22234	NM_011673	NA	NA	noReg	1.28148	0.000972734	up	NA	NA	noReg	NS
Ugdh	22235	NM_009466	NA	NA	noReg	1.2402	0.00104884	up	NA	NA	noReg	NS
Uhrf1	18140	NM_010931_NM_001111079_NM_001111080_NM_001111078	2.1678	0.00546563	up	NA	NA	noReg	-1.50994	0.0294122	down	AMA only
Uhrf1bp1l	75089	NM_029166	NA	NA	noReg	1.1273	0.00119657	up	NA	NA	noReg	NS
Ulk1	22241	NM_009469	NA	NA	noReg	-1.111	0.000120164	down	NA	NA	noReg	NS
Unc13a	382018	NM_001029873	NA	NA	noReg	-1.0116	0.0116883	down	NA	NA	noReg	NS
Unc5b	107449	NM_029770	NA	NA	noReg	1.25	0.0204839	up	1.66598	0.00433717	up	PRO Only
Unc93b1	54445	NM_019449_NM_001161428	-1.034	0.000748532	down	NA	NA	noReg	NA	NA	noReg	NS
Ung	22256	NM_001040691_NM_011677	1.69657	0.0202378	up	NA	NA	noReg	NA	NA	noReg	NS
Upf2	326622	NM_001081132	1.00159	0.0400101	up	NA	NA	noReg	NA	NA	noReg	NS
Upf3b	68134	NM_026573	1.41177	0.00341752	up	NA	NA	noReg	NA	NA	noReg	NS
Upp1	22271	NM_001159401_NM_009477_NM_001159402	1.52927	0.00242366	up	1.99432	0.000621403	up	NA	NA	noReg	Common
Uso1	56041	NM_019490	NA	NA	noReg	1.25377	0.00326809	up	NA	NA	noReg	NS
Usp11	236733	NM_145628	NA	NA	noReg	-2.21188	0.023225	down	-1.92772	0.0340269	down	PRO Only
Usp18	24110	NM_011909	NA	NA	noReg	1.55986	0.0127484	up	1.52322	0.0122814	up	PRO Only
Usp2	53376	NM_198092_NM_016808_NM_198091	NA	NA	noReg	-1.67759	4.70997e-05	down	-1.60774	6.08004e-05	down	PRO Only
Usp21	30941	NM_013919	NA	NA	noReg	-1.07454	0.000657677	down	NA	NA	noReg	NS
Usp24	329908	NM_183225	1.0887	0.00865238	up	NA	NA	noReg	NA	NA	noReg	NS
Utp20	70683	NM_175158	1.77662	0.000335773	up	1.19557	0.00214534	up	NA	NA	noReg	Common
Utp6	216987	NM_144826	1.08493	0.00502369	up	1.162	0.00425159	up	NA	NA	noReg	Common
Vamp2	22318	NM_009497	NA	NA	noReg	-1.09992	0.00935552	down	-1.06493	0.00938509	down	PRO Only
Vamp5	53620	NM_001080742_NM_016872	NA	NA	noReg	-1.0373	0.00370957	down	NA	NA	noReg	NS
Vat1	26949	NM_012037	1.16775	0.000629519	up	1.20067	0.000482559	up	NA	NA	noReg	Common
Vcan	13003	NM_001134474_NM_001134475_NM_019389_NM_001081249_NM_172955	-2.61095	0.00677733	down	-2.23682	0.0173691	down	NA	NA	noReg	Common
Vcp	269523	NM_009503	NA	NA	noReg	1.04666	0.00109183	up	NA	NA	noReg	NS
Vgll4	232334	NM_177683	NA	NA	noReg	-1.59955	0.000301576	down	NA	NA	noReg	NS
Vill	22351	NM_011700_NM_001164567	-1.0722	0.00106	down	NA	NA	noReg	NA	NA	noReg	NS
Vim	22352	NM_011701	NA	NA	noReg	1.06319	0.0041641	up	NA	NA	noReg	NS
Vmac	106639	NM_001166474_NM_178926	-1.01746	0.00116514	down	-1.90806	4.04866e-05	down	NA	NA	noReg	Common
Vopp1	232023	NM_146168	NA	NA	noReg	1.02	0.00319581	up	NA	NA	noReg	NS
Vps13a	271564	NM_173028	1.27964	0.00192385	up	NA	NA	noReg	NA	NA	noReg	NS
Vsir	74048	NM_001159572_NM_028732	NA	NA	noReg	-1.25673	0.000279015	down	NA	NA	noReg	NS
Wars2	70560	NM_027462	NA	NA	noReg	-1.0627	0.00573678	down	NA	NA	noReg	NS
Was	22376	NM_009515	NA	NA	noReg	-1.43564	0.000827303	down	-1.24555	0.00173497	down	PRO Only
Wdfy3	72145	NM_172882	NA	NA	noReg	-1.08493	0.000680964	down	NA	NA	noReg	NS
Wdpcp	216560	NM_145425	NA	NA	noReg	-1.37448	0.0319599	down	-1.57118	0.0150325	down	PRO Only
Wdr35	74682	NM_172470_NM_001159527	NA	NA	noReg	-1.44313	0.0422231	down	NA	NA	noReg	NS
Wdr45	54636	NM_172372_NM_001290795_NM_001290792_NM_001290794	-1.09919	0.000587916	down	-1.1408	0.000403485	down	NA	NA	noReg	Common
Wdr7	104082	NM_001014981	1.14957	0.000951181	up	1.45071	0.000279015	up	NA	NA	noReg	Common
Wdr75	73674	NM_028599	1.16393	0.0068156	up	1.08615	0.0116551	up	NA	NA	noReg	Common
Wee1	22390	NM_009516	1.35283	0.00233282	up	1.30317	0.00307856	up	NA	NA	noReg	Common
Wfs1	22393	NM_011716	NA	NA	noReg	1.26979	0.000384305	up	NA	NA	noReg	NS
Whsc1	NA	NM_175231_NM_001081102_NM_001177884	1.14494	0.00226568	up	NA	NA	noReg	NA	NA	noReg	NS
Wnk1	232341	NM_198703_NM_001199084_NM_001199083_NM_001185021_NM_001185020	1.08983	0.00247849	up	NA	NA	noReg	-1.1421	0.00200073	down	AMA only
Wsb2	59043	NM_021539	NA	NA	noReg	1.06848	0.000770393	up	NA	NA	noReg	NS
Xcr1	23832	NM_011798	NA	NA	noReg	2.32757	0.00253527	up	2.22492	0.00293308	up	PRO Only
Xylt2	217119	NM_145828	NA	NA	noReg	-1.64297	0.000722859	down	-1.28721	0.00245903	down	PRO Only
Yae1d1	67008	NM_025904	1.02302	0.00206728	up	NA	NA	noReg	NA	NA	noReg	NS
Ybx3	56449	NM_011733_NM_139117	1.08697	0.00478432	up	NA	NA	noReg	NA	NA	noReg	NS
Ypel3	66090	NM_026875_NM_025347	-1.41376	0.000356602	down	-2.35674	2.41637e-05	down	NA	NA	noReg	Common
Ywhag	22628	NM_018871	NA	NA	noReg	1.04806	0.00208326	up	NA	NA	noReg	NS
Zbtb18	30928	NM_001012330_NM_013915	NA	NA	noReg	1.24179	0.0110138	up	NA	NA	noReg	NS
Zbtb32	58206	NM_021397	NA	NA	noReg	1.67916	0.0127743	up	NA	NA	noReg	NS
Zbtb38	245007	NM_175537	1.50117	0.0136972	up	NA	NA	noReg	NA	NA	noReg	NS
Zbtb41	226470	NM_172643	1.11115	0.0366188	up	NA	NA	noReg	-1.29496	0.02208	down	AMA only
Zbtb8a	73680	NM_028603	NA	NA	noReg	-1.03618	0.0235418	down	NA	NA	noReg	NS
Zc3h12c	244871	NM_001162921	NA	NA	noReg	2.05176	0.00085301	up	1.08515	0.0187098	up	PRO Only
Zc3h13	67302	NM_026083	1.05593	0.0108571	up	NA	NA	noReg	NA	NA	noReg	NS
Zc3h6	78751	NM_178404	NA	NA	noReg	-1.39794	0.0402504	down	NA	NA	noReg	NS
Zc3h8	57432	NM_020594	1.16136	0.0025953	up	NA	NA	noReg	NA	NA	noReg	NS
Zcchc2	227449	NM_001122675_NM_001122676	NA	NA	noReg	1.55465	0.00085985	up	NA	NA	noReg	NS
Zcchc24	71918	NM_001101433	NA	NA	noReg	-1.90796	0.0018887	down	-1.50172	0.00593618	down	PRO Only
Zcchc3	67917	NM_175126	1.15072	0.00817182	up	NA	NA	noReg	NA	NA	noReg	NS
Zcchc7	319885	NM_138590	NA	NA	noReg	1.0307	0.00490544	up	NA	NA	noReg	NS
Zdhhc14	224454	NM_146073	-1.08934	0.00305818	down	-2.19253	7.59756e-05	down	-1.10319	0.00296769	down	PRO Enhanced
Zdhhc18	503610	NM_001017968	NA	NA	noReg	2.05617	0.000149061	up	1.64196	0.000530636	up	PRO Only
Zdhhc21	68268	NM_026647	1.30265	0.00173592	up	NA	NA	noReg	NA	NA	noReg	NS
Zer1	227693	NM_178694_NM_001290503	NA	NA	noReg	-1.12573	0.000915509	down	NA	NA	noReg	NS
Zfand5	22682	NM_009551	NA	NA	noReg	1.96805	0.00028699	up	1.12722	0.0049869	up	PRO Only
Zfhx3	11906	NM_007496	NA	NA	noReg	-1.5255	0.00115767	down	-1.70308	0.0006816	down	PRO Only
Zfp119a	104349	NM_144546	NA	NA	noReg	-1.58215	0.0159313	down	-1.45379	0.0197077	down	PRO Only
Zfp157	72154	NM_028130	NA	NA	noReg	-1.03804	0.00933201	down	-1.42803	0.00170596	down	PRO Only
Zfp160	224585	NM_145483	1.82779	0.0206162	up	NA	NA	noReg	NA	NA	noReg	NS
Zfp182	319535	NM_001111076_NM_001013387	1.04383	0.0305905	up	NA	NA	noReg	NA	NA	noReg	NS
Zfp235	56525	NM_019941	NA	NA	noReg	-1.0817	0.00468238	down	NA	NA	noReg	NS
Zfp275	27081	NM_031494_NM_001160229	1.07531	0.00699465	up	1.11012	0.0073454	up	NA	NA	noReg	Common
Zfp280c	208968	NM_001166649_NM_001166650_NM_001166648_NM_153532	1.11852	0.0226221	up	NA	NA	noReg	-1.04509	0.0332237	down	AMA only
Zfp326	54367	NM_018759	1.30301	0.00586741	up	NA	NA	noReg	NA	NA	noReg	NS
Zfp329	67230	NM_026046	2.19541	0.00872098	up	NA	NA	noReg	-2.04388	0.013395	down	AMA only
Zfp367	238673	NM_175494	1.09414	0.0154373	up	NA	NA	noReg	NA	NA	noReg	NS
Zfp36l1	12192	NM_007564	NA	NA	noReg	-2.93878	2.41637e-05	down	-2.24279	7.03542e-05	down	PRO Only
Zfp382	233060	NM_001081007	1.22483	0.0091819	up	2.02038	0.00085301	up	NA	NA	noReg	Common
Zfp395	380912	NM_199029	NA	NA	noReg	-1.76088	4.42009e-05	down	-1.41922	0.000144686	down	PRO Only
Zfp398	272347	NM_027477_NM_173034	NA	NA	noReg	-1.45273	0.011301	down	-2.13098	0.00149795	down	PRO Only
Zfp414	328801	NM_026712	-1.24025	0.00188393	down	-1.43725	0.000913343	down	NA	NA	noReg	Common
Zfp418	232854	NM_146179	1.34014	0.049149	up	NA	NA	noReg	NA	NA	noReg	NS
Zfp428	232969	NM_001290461_NM_146183_NM_175142	NA	NA	noReg	-1.14251	0.00334437	down	-1.07337	0.00408998	down	PRO Only
Zfp438	240186	NM_178722	1.11549	0.0238723	up	NA	NA	noReg	NA	NA	noReg	NS
Zfp451	98403	NM_133817_NM_001290699_NM_001290700	1.22456	0.00318397	up	1.27668	0.00294377	up	NA	NA	noReg	Common
Zfp462	242466	NM_172867	NA	NA	noReg	3.50728	0.0110949	up	NA	NA	noReg	NS
Zfp467	68910	NM_001085417_NM_001085416_NM_001085415_NM_020589	NA	NA	noReg	-1.51865	0.000568164	down	NA	NA	noReg	NS
Zfp493	72958	NM_028402	NA	NA	noReg	-2.57212	0.00202083	down	-3.75951	0.000254056	down	PRO Only
Zfp503	218820	NM_145459	NA	NA	noReg	2.04383	0.00187954	up	1.54062	0.00724958	up	PRO Only
Zfp518b	100515	NM_001177902_NM_001081144	1.56563	0.019843	up	NA	NA	noReg	NA	NA	noReg	NS
Zfp54	22712	NM_011760	1.3424	0.0280122	up	NA	NA	noReg	NA	NA	noReg	NS
Zfp568	243905	NM_001167873_NM_001167872_NM_001033355	1.17507	0.00574189	up	NA	NA	noReg	NA	NA	noReg	NS
Zfp59	22717	NM_011762	1.20448	0.0292797	up	NA	NA	noReg	NA	NA	noReg	NS
Zfp595	218314	NM_177622	1.36728	0.0369242	up	NA	NA	noReg	NA	NA	noReg	NS
Zfp597	71063	NM_001033159	1.3315	0.00567049	up	1.37254	0.00585533	up	NA	NA	noReg	Common
Zfp607b	112415	NM_198417_NM_001112731	NA	NA	noReg	1.58386	0.00262432	up	1.05042	0.0173813	up	PRO Only
Zfp638	18139	NM_001166371_NM_008717	1.23574	0.00537133	up	NA	NA	noReg	NA	NA	noReg	NS
Zfp647	239546	NM_172817_NM_001168276	NA	NA	noReg	-1.47839	0.0210312	down	NA	NA	noReg	NS
Zfp658	210104	NM_001008549	NA	NA	noReg	-2.77976	0.0365949	down	NA	NA	noReg	NS
Zfp688	69234	NM_026999	NA	NA	noReg	-1.01193	0.00252716	down	NA	NA	noReg	NS
Zfp691	195522	NM_001145936_NM_001145935_NM_183140	NA	NA	noReg	-1.26531	0.0252004	down	NA	NA	noReg	NS
Zfp710	209225	NM_001146000_NM_001145999_NM_175433	NA	NA	noReg	-1.01941	0.00247885	down	NA	NA	noReg	NS
Zfp763	73451	NM_028543	1.15235	0.0383275	up	NA	NA	noReg	-2.02836	0.00333231	down	AMA only
Zfp772	232855	NM_145577	NA	NA	noReg	-1.40153	0.00935021	down	-1.15321	0.0195761	down	PRO Only
Zfp784	654801	NM_001039532	NA	NA	noReg	-1.42606	0.00125091	down	NA	NA	noReg	NS
Zfp800	627049	NM_001081678	1.30197	0.0143581	up	NA	NA	noReg	-1.03212	0.0414605	down	AMA only
Zfp821	75871	NM_001167946_NM_001286393_NM_001286391_NM_029468	-1.01536	0.0153892	down	-1.1732	0.0102906	down	NA	NA	noReg	Common
Zfp865	319748	NM_001290426_NM_001033383	NA	NA	noReg	-1.04924	0.0021639	down	NA	NA	noReg	NS
Zfp874a	238692	NM_177712	NA	NA	noReg	1.0672	0.00464081	up	NA	NA	noReg	NS
Zfp9	22750	NM_011763	1.43403	0.00353688	up	1.61943	0.00213343	up	NA	NA	noReg	Common
Zfp937	245174	NM_001142411	1.27013	0.0331254	up	NA	NA	noReg	-2.17339	0.00320294	down	AMA only
Zfp948	381066	NM_001002008	1.17998	0.0390766	up	NA	NA	noReg	-1.15097	0.0479628	down	AMA only
Zfp955a	77652	NM_029952	1.30624	0.0180341	up	NA	NA	noReg	NA	NA	noReg	NS
Zfp955b	100043468	NM_001142957	1.06133	0.0183965	up	NA	NA	noReg	NA	NA	noReg	NS
Zfp963	620419	NM_001200023	NA	NA	noReg	-1.30543	0.026257	down	NA	NA	noReg	NS
Zfp982	195531	NM_001039209	NA	NA	noReg	-1.05669	0.0479168	down	-1.4426	0.0107344	down	PRO Only
Zfp983	73229	NM_001166497	NA	NA	noReg	-1.37793	0.00238605	down	NA	NA	noReg	NS
Zfyve28	231125	NM_001015039	-1.09527	0.00399362	down	-1.87352	0.000268587	down	NA	NA	noReg	Common
Zik1	22775	NM_009577	1.64302	0.0104513	up	NA	NA	noReg	NA	NA	noReg	NS
Zkscan14	67235	NM_023322	NA	NA	noReg	-1.02818	0.00109838	down	NA	NA	noReg	NS
Zmat1	215693	NM_175446	NA	NA	noReg	-2.54022	0.00465931	down	-2.35937	0.00599901	down	PRO Only
Zmym6	100177	NM_177462_NM_001285888_NM_001285887_NM_001285885	1.07048	0.0419762	up	NA	NA	noReg	-1.40136	0.0155306	down	AMA only
Znhit6	229937	NM_001081094	1.29864	0.000335773	up	NA	NA	noReg	NA	NA	noReg	NS
Zranb1	360216	NM_207302	1.09355	0.0320528	up	NA	NA	noReg	NA	NA	noReg	NS
Zranb3	226409	NM_001285945_NM_027678	1.5339	0.00573653	up	NA	NA	noReg	NA	NA	noReg	NS
