# Supplementary material for: Transcriptional profiling of macrophages reveals distinct parasite stage-driven signatures during early infection by Leishmania donovani
Source: Sci Rep. 2022 Apr 16;12:6369. doi: 10.1038/s41598-022-10317-6 (PMC9013368; doi:10.1038/s41598-022-10317-6)
Supplement: Supplementary file 4 — Supplementary Table S2. [file 41598_2022_10317_MOESM4_ESM.xlsx]

## Sheet: AMA vs CTR
Table S2. List of enriched ontologies by biological process from the upregulated and downregulated datasets of BMDM cytosolic mRNAs upon infection by L. donovani amastigotes
Enriched in upregulated dataset					Enriched in downregulated dataset
GO biological process complete	Obtained	Fold Enrichment	Raw P value	FDR	GO biological process complete	Obtained	Fold Enrichment	Raw P value	FDR
cellular response to leukemia inhibitory factor	18	5.12	7.51e-08	1.45e-05	antigen processing and presentation of exogenous peptide antigen via MHC class II	9	39.26	3.34e-11	7.53e-08
positive regulation of cell population proliferation	59	2.16	7.86e-08	1.48e-05	adaptive immune response	24	3.36	4.68e-07	0.000199
positive regulation of DNA repair	13	6.31	6e-07	9.18e-05	positive regulation of T cell activation	15	5.21	4.8e-07	0.000199
RNA splicing	26	2.84	4.85e-06	0.000539	positive regulation of signal transduction	47	2.15	1.11e-06	0.000426
negative regulation of neuron apoptotic process	18	3.58	8.28e-06	0.000865	leukocyte cell-cell adhesion	8	9.63	4.09e-06	0.00129
heart development	36	2.3	8.82e-06	0.000909	regulation of T cell proliferation	12	4.76	1.59e-05	0.00432
negative regulation of protein modification process	34	2.38	1.12e-05	0.00112	chaperone cofactor-dependent protein refolding	6	12.69	1.67e-05	0.00438
intrinsic apoptotic signaling pathway in response to DNA damage	11	5.13	2.52e-05	0.00228	mitotic sister chromatid segregation	9	5.93	3.78e-05	0.00829
negative regulation of intrinsic apoptotic signaling pathway	12	4.46	3.88e-05	0.00341	negative regulation of viral entry into host cell	5	13.96	5.81e-05	0.0119
macromolecule methylation	19	3.03	4.01e-05	0.00349	regulation of protein serine/threonine kinase activity	18	2.98	6.05e-05	0.0121
negative regulation of cellular senescence	6	10.92	5.2e-05	0.00427	leukocyte activation	21	2.63	8.43e-05	0.0151
peptidyl-amino acid modification	41	2.01	5.95e-05	0.00471	negative regulation of cell activation	12	3.88	0.000104	0.0167
isotype switching	6	10.4	6.53e-05	0.00502	acute inflammatory response	7	7.08	9.96e-05	0.0167
telomere maintenance	10	4.99	7.29e-05	0.00553	positive regulation of leukocyte migration	10	4.59	0.000107	0.017
regulation of cell-matrix adhesion	13	3.85	7.51e-05	0.00567	response to hormone	21	2.57	0.000115	0.0181
positive regulation of macrophage derived foam cell differentiation	5	14	8.62e-05	0.00627	regulation of protein binding	12	3.82	0.000118	0.0184
regulation of DNA replication	12	3.97	0.000107	0.0075	response to interferon-gamma	9	5.03	0.000124	0.0188
blood vessel morphogenesis	28	2.32	0.000108	0.00754	negative regulation of cell population proliferation	24	2.37	0.000147	0.0221
transcription by RNA polymerase III	6	9.1	0.000122	0.00839	positive regulation of protein modification process	31	2.06	0.000172	0.0247
response to X-ray	6	8.74	0.000148	0.00995	chemical homeostasis	33	2.01	0.000185	0.0263
DNA geometric change	7	6.71	0.000177	0.0116	negative regulation of cell-cell adhesion	11	3.9	0.000193	0.0269
maturation of LSU-rRNA from tricistronic rRNA transcript (SSU-rRNA, 5.8S rRNA, LSU-rRNA)	5	11.38	0.000192	0.0122	organic acid biosynthetic process	12	3.55	0.000228	0.0297
regulation of epithelial cell proliferation	24	2.35	0.000206	0.013	immune effector process	19	2.58	0.000233	0.0301
positive regulation of organelle organization	33	2.03	0.00022	0.0138	positive regulation of lymphocyte proliferation	9	4.52	0.000263	0.0332
regulation of cell cycle G2/M phase transition	11	3.93	0.000225	0.014	cell chemotaxis	11	3.75	0.000267	0.0334
mRNA processing	26	2.27	0.000243	0.015	regulation of peptide secretion	12	3.48	0.000273	0.0339
double-strand break repair	15	3.03	0.000253	0.0155	positive regulation of cytokine production	18	2.61	0.000288	0.0354
regulation of cell morphogenesis	22	2.46	0.000264	0.0159	regulation of calcium ion transport	13	3.23	0.000303	0.0362
response to hormone	32	2.04	0.000266	0.016	cellular response to oxygen-containing compound	28	2.11	0.000335	0.0394
regulation of mRNA splicing, via spliceosome	11	3.78	0.000305	0.0181	negative regulation of leukocyte apoptotic process	6	6.98	0.000337	0.0394
leukocyte differentiation	25	2.29	0.00032	0.0189	response to lipopolysaccharide	13	3.14	0.000392	0.0444
regulation of translation	23	2.32	0.000325	0.0191	negative regulation of transport	18	2.54	0.0004	0.0447
positive regulation of DNA biosynthetic process	9	4.43	0.000372	0.0216	receptor-mediated endocytosis	9	4.24	0.000406	0.0451
negative regulation of mitotic cell cycle phase transition	13	3.22	0.000381	0.022	negative regulation of cell cycle	14	2.96	0.000416	0.0452
negative regulation of angiogenesis	11	3.67	0.00038	0.0221	positive regulation of response to external stimulus	16	2.71	0.000421	0.0455
Ras protein signal transduction	13	3.18	0.000429	0.0243	positive regulation of adaptive immune response	9	4.22	0.000426	0.0457
DNA damage checkpoint signaling	10	3.91	0.000439	0.0247	regulation of cation transmembrane transport	15	2.81	0.000436	0.0462
G1/S transition of mitotic cell cycle	9	4.31	0.000444	0.0248
cell division	28	2.07	0.000486	0.0264
mitotic DNA integrity checkpoint signaling	9	4.26	0.000485	0.0265
DNA-dependent DNA replication	11	3.54	0.000504	0.0271
regulation of centriole replication	5	8.67	0.000555	0.0289
nephron epithelium development	10	3.79	0.000553	0.0289
actin filament organization	18	2.51	0.000556	0.0289
positive regulation of cell migration involved in sprouting angiogenesis	5	8.67	0.000555	0.029
positive regulation of smooth muscle cell migration	8	4.7	0.000548	0.029
regulation of myeloid cell apoptotic process	6	6.42	0.000631	0.032
regulation of telomerase activity	7	5.31	0.000629	0.0321
response to gamma radiation	7	5.2	0.000702	0.035
regulation of DNA damage response, signal transduction by p53 class mediator	6	6.24	0.000722	0.0358
regulation of double-strand break repair	9	4	0.000735	0.0363
regulation of leukocyte apoptotic process	10	3.64	0.00074	0.0365
melanocyte differentiation	5	7.91	0.000793	0.0386
regulation of DNA binding	11	3.34	0.000799	0.0387
protein stabilization	14	2.8	0.000841	0.0403
regulation of G1/S transition of mitotic cell cycle	11	3.31	0.000852	0.0406
translational initiation	7	5	0.00087	0.0412
nucleocytoplasmic transport	15	2.66	0.000898	0.0423
cardiac muscle hypertrophy	6	5.9	0.000936	0.0435
transmembrane receptor protein tyrosine kinase signaling pathway	22	2.24	0.000976	0.045
ribonucleoprotein complex assembly	13	2.85	0.00109	0.0494
negative regulation of phosphorylation	23	2.12	0.00109	0.0495
heterochromatin assembly	5	7.28	0.0011	0.0496
positive regulation of cell cycle process	16	2.51	0.00111	0.0497

## Sheet: PRO vs CTR
Table S2. List of enriched ontologies by biological process from the upregulated and downregulated datasets of BMDM cytosolic mRNAs upon infection by L. donovani promastigotes
Enriched in upregulated dataset					Enriched in downregulated dataset
GO biological process complete	Obtained	Fold Enrichment	Raw P value	FDR	GO biological process complete	Obtained	Fold Enrichment	Raw P value	FDR
cellular response to interferon-beta	20	11.34	1.28e-13	5.62e-11	regulation of stress fiber assembly	13	4.54	1.64e-05	0.00809
defense response to virus	27	3.81	2.1e-08	2.76e-06	leukocyte activation	37	2.22	1.62e-05	0.00825
cellular response to lipopolysaccharide	27	3.58	6.45e-08	7.6e-06	positive regulation of GTPase activity	21	2.98	2.12e-05	0.00954
positive regulation of NF-kappaB transcription factor activity	21	3.84	6.9e-07	5.75e-05	hemopoiesis	42	2.05	2.44e-05	0.0101
positive regulation of macroautophagy	13	5.44	3.32e-06	0.000234	response to glucose	13	4.36	2.42e-05	0.0103
negative regulation of neuron apoptotic process	22	3.27	4.08e-06	0.00028	negative regulation of cyclin-dependent protein serine/threonine kinase activity	7	9.02	3.68e-05	0.0123
intrinsic apoptotic signaling pathway in response to DNA damage	14	4.88	4.28e-06	0.000292	enzyme linked receptor protein signaling pathway	35	2.12	8.07e-05	0.019
wound healing	26	2.82	6.8e-06	0.000438	regulation of B cell proliferation	10	4.72	0.000115	0.0226
positive regulation of interleukin-1 beta production	12	5.44	7.89e-06	0.000496	T cell migration	6	8.38	0.000189	0.0325
activation of innate immune response	10	6.8	8.4e-06	0.000522	intraciliary retrograde transport	5	11.17	0.000217	0.0356
positive regulation of apoptotic process	45	2.08	9.83e-06	0.000594	negative regulation of growth	20	2.56	0.00023	0.037
positive regulation of smooth muscle cell migration	12	5.27	1.06e-05	0.000636	antigen processing and presentation of exogenous peptide antigen	6	7.45	0.000328	0.0462
regulation of stress-activated MAPK cascade	21	3.11	1.38e-05	0.000811	regulation of chemotaxis	18	2.63	0.000336	0.0469
negative regulation of extrinsic apoptotic signaling pathway	15	4.04	1.52e-05	0.000873	regulation of cell shape	14	3.09	0.000352	0.0483
positive regulation of phospholipase activity	10	5.92	2.4e-05	0.00132	leukocyte chemotaxis	13	3.25	0.000359	0.0488
sulfur compound biosynthetic process	13	4.42	2.4e-05	0.00132	cilium assembly	21	2.47	0.000371	0.0499
response to hypoxia	21	2.95	2.83e-05	0.00152	positive regulation of apoptotic process	35	2	0.000221	3.59
positive regulation of cytokine-mediated signaling pathway	10	5.67	3.31e-05	0.00171
detoxification	10	5.67	3.31e-05	0.00171
response to ischemia	9	6.45	3.43e-05	0.00176
cell redox homeostasis	8	7.51	3.73e-05	0.0019
inflammatory response	37	2.17	3.9e-05	0.00195
positive regulation of I-kappaB kinase/NF-kappaB signaling	16	3.48	4.15e-05	0.00206
cellular response to interferon-gamma	14	3.85	4.7e-05	0.00229
carboxylic acid transmembrane transport	15	3.61	4.92e-05	0.00238
positive regulation of cell adhesion	35	2.15	7.65e-05	0.00355
negative regulation of protein ubiquitination	12	4.08	9.76e-05	0.00436
positive regulation of smooth muscle cell proliferation	14	3.53	0.000109	0.00475
positive regulation of blood vessel endothelial cell migration	10	4.77	0.000118	0.00511
NLS-bearing protein import into nucleus	5	13.61	0.000123	0.00533
toll-like receptor signaling pathway	10	4.69	0.000134	0.00577
actin cytoskeleton reorganization	11	4.22	0.000146	0.00622
negative regulation of intrinsic apoptotic signaling pathway	13	3.61	0.000155	0.00653
lymphocyte activation	34	2.05	0.000161	0.00675
regulation of vascular associated smooth muscle cell proliferation	10	4.54	0.000171	0.00709
long-chain fatty acid import into cell	5	12.37	0.000174	0.00717
regulation of leukocyte apoptotic process	13	3.54	0.000186	0.00758
brown fat cell differentiation	8	5.73	0.00019	0.00773
regulation of cell-cell adhesion	33	2.07	0.00019	0.00774
lung alveolus development	10	4.39	0.000217	0.00875
cellular response to interferon-alpha	5	11.34	0.00024	0.00952
positive regulation of cell development	29	2.17	0.000247	0.00976
regulation of monocyte chemotaxis	7	6.35	0.000278	0.0108
cellular response to unfolded protein	11	3.89	0.000276	0.0108
cellular transition metal ion homeostasis	13	3.37	0.000286	0.0111
apoptotic mitochondrial changes	10	4.12	0.000341	0.0129
negative regulation of cytokine production	23	2.32	0.000361	0.0135
anatomical structure homeostasis	26	2.19	0.000367	0.0136
response to glucocorticoid	11	3.74	0.000371	0.0137
positive regulation of myeloid leukocyte cytokine production involved in immune response	6	7.42	0.000376	0.0138
stem cell differentiation	17	2.71	0.000398	0.0145
iron ion transmembrane transport	5	9.72	0.000425	0.0152
adhesion of symbiont to host	5	9.72	0.000425	0.0153
regulation of reactive oxygen species metabolic process	16	2.79	0.000426	0.0153
cellular modified amino acid metabolic process	17	2.69	0.000423	0.0153
regulation of mitochondrial membrane potential	11	3.65	0.000448	0.0159
regulation of syncytium formation by plasma membrane fusion	7	5.77	0.00046	0.0161
chaperone cofactor-dependent protein refolding	7	5.77	0.00046	0.0161
response to ionizing radiation	14	3	0.000498	0.0173
negative regulation of innate immune response	10	3.89	0.000518	0.0178
regulation of toll-like receptor signaling pathway	10	3.89	0.000518	0.0179
negative regulation of MAP kinase activity	10	3.89	0.000518	0.0179
B cell homeostasis	7	5.6	0.000537	0.0184
regulation of myeloid cell apoptotic process	7	5.6	0.000537	0.0184
multicellular organismal homeostasis	27	2.12	0.000537	0.0184
protein refolding	5	9.07	0.00055	0.0186
regulation of interferon-gamma-mediated signaling pathway	5	9.07	0.00055	0.0187
negative regulation of cytokine-mediated signaling pathway	9	4.22	0.000573	0.0193
negative regulation of muscle cell apoptotic process	9	4.22	0.000573	0.0193
triglyceride metabolic process	10	3.83	0.000572	0.0193
osteoclast differentiation	8	4.73	0.000591	0.0196
regulation of aerobic respiration	7	5.44	0.000625	0.0206
negative regulation of transforming growth factor beta receptor signaling pathway	10	3.78	0.000632	0.0207
positive regulation of lipid localization	13	3.08	0.00063	0.0208
cellular response to nutrient levels	17	2.57	0.00068	0.022
regulation of protein catabolic process	29	2.02	0.000691	0.0224
cellular response to hydrogen peroxide	9	4.08	0.000713	0.0229
defense response to protozoan	7	5.29	0.000725	0.0233
cellular response to virus	8	4.54	0.000758	0.0241
protein stabilization	17	2.54	0.000761	0.0241
positive regulation of DNA biosynthetic process	10	3.68	0.000765	0.0242
positive regulation of epithelial cell proliferation	19	2.46	0.000797	0.025
epithelial cell development	20	2.35	0.000806	0.0251
intracellular receptor signaling pathway	11	3.36	0.000833	0.0259
myeloid leukocyte activation	14	2.82	0.000864	0.0267
cellular response to insulin stimulus	14	2.82	0.000864	0.0267
regulation of cellular response to oxidative stress	11	3.33	0.000905	0.0276
regulation of osteoclast differentiation	10	3.58	0.000921	0.0279
G1/S transition of mitotic cell cycle	10	3.58	0.000921	0.0279
positive regulation of inflammatory response	14	2.8	0.000922	0.0279
zinc ion homeostasis	6	6.05	0.00095	0.0286
regulation of fatty acid transport	7	5.01	0.00096	0.0287
prostaglandin metabolic process	7	5.01	0.00096	0.0288
calcium-mediated signaling	13	2.92	0.00097	0.0288
gland morphogenesis	13	2.92	0.00097	0.0289
positive regulation of angiogenesis	16	2.56	0.000998	0.0295
axo-dendritic transport	10	3.53	0.00101	0.0297
response to endoplasmic reticulum stress	19	2.37	0.00102	0.03
cellular response to oxygen levels	12	3.05	0.00107	0.0313
vascular process in circulatory system	19	2.35	0.00109	0.0319
embryonic hemopoiesis	6	5.83	0.00112	0.0323
regulation of cell-matrix adhesion	13	2.88	0.00111	0.0323
cellular senescence	6	5.83	0.00112	0.0324
regulation of osteoblast differentiation	14	2.74	0.00112	0.0324
cellular response to steroid hormone stimulus	11	3.22	0.00115	0.0332
regulation of protein kinase B signaling	16	2.52	0.00118	0.0338
negative regulation of NF-kappaB transcription factor activity	10	3.44	0.0012	0.0342
response to amyloid-beta	7	4.76	0.00125	0.0352
Schwann cell differentiation	7	4.76	0.00125	0.0354
negative regulation of viral genome replication	8	4.11	0.00135	0.0376
response to light stimulus	24	2.1	0.0014	0.0387
platelet-derived growth factor receptor signaling pathway	7	4.65	0.00142	0.0391
positive regulation of interferon-beta production	7	4.65	0.00142	0.0392
regulation of cellular pH	10	3.36	0.00143	0.0392
negative regulation of epithelial cell apoptotic process	8	4.03	0.0015	0.0407
regulation of interleukin-6 production	15	2.54	0.00155	0.042
negative regulation of cell migration	22	2.12	0.00156	0.0421
regulation of nitric oxide biosynthetic process	9	3.6	0.00158	0.0422
rhythmic process	21	2.19	0.00159	0.0422
carboxylic acid biosynthetic process	19	2.25	0.00161	0.0427
peptidyl-threonine dephosphorylation	5	6.8	0.00163	0.043
regulation of peptidyl-tyrosine phosphorylation	21	2.18	0.00163	0.043
cell activation involved in immune response	17	2.46	0.00165	0.0435
neuron projection extension	9	3.55	0.00173	0.0453
positive regulation of myeloid leukocyte differentiation	9	3.55	0.00173	0.0453
regulation of biological process involved in symbiotic interaction	10	3.24	0.00183	0.0473
positive regulation of stress fiber assembly	8	3.89	0.00184	0.0476
positive regulation of growth	23	2.1	0.0019	0.0489

## Sheet: PRO vs AMA (1)
Table S2. List of enriched ontologies by biological process from the upregulated and downregulated cytosolic mRNAs between the amastigote- and promastigote infected datasets
Enriched in AMA only. Upregulated					Enriched in AMA only. Downregulated
GO biological process complete	Obtained	Fold Enrichment	Raw P value	FDR	GO biological process complete	Obtained	Fold Enrichment	Raw P value	FDR
chromosome organization	14	4.44	2.77e-06	0.00336	response to organic substance	23	3.26	1.35e-07	0.00213
double-strand break repair	6	10.04	3.53e-05	0.0159	positive regulation of immune system process	13	4.48	5.2e-06	0.0205
regulation of cell population proliferation	17	3.03	3.23e-05	0.0164	adaptive immune response	9	6.51	1e-05	0.0316
regulation of transcription by RNA polymerase II	20	2.51	7.95e-05	0.0285	innate immune response	11	4.69	2.03e-05	0.0319
DNA recombination	6	8.65	7.9e-05	0.029	cellular response to oxygen-containing compound	11	4.28	4.59e-05	0.0425
regulation of response to DNA damage stimulus	6	8.25	0.000101	0.0326	mitotic cell cycle process	8	6.03	5.56e-05	0.0438
negative regulation of macromolecule metabolic process	21	2.36	0.000194	0.0487	regulation of lymphocyte proliferation	6	9.28	5.14e-05	0.045

## Sheet: PRO vs AMA (2)
Table S2. List of enriched ontologies by biological process from the upregulated and downregulated cytosolic mRNAs between the amastigote- and promastigote-infected datasets
Enriched in PRO only. Upregulated					Enriched in PRO only. Downregulated					Enriched in PRO enhanced. Upregulated
GO biological process complete	Obtained	Fold Enrichment	Raw P value	FDR	GO biological process complete	Obtained	Fold Enrichment	Raw P value	FDR	GO biological process complete	Obtained	Fold Enrichment	Raw P value	FDR
cellular response to interferon-beta	15	29.12	1.22e-16	1.38e-13	positive regulation of GTPase activity	13	5.85	6.66e-07	0.0035	negative regulation of apoptotic process	10	6.81	1.23e-06	0.00968
defense response to virus	19	9.17	1.4e-12	9.62e-10	regulation of developmental process	48	2.01	3e-06	0.00675
inflammatory response	20	4.01	2.72e-07	6.91e-05	regulation of intracellular signal transduction	34	2.27	1e-05	0.0113
cell redox homeostasis	6	19.28	1.69e-06	0.000355	cell migration	23	2.74	1.58e-05	0.0131
positive regulation of apoptotic process	21	3.33	2.43e-06	0.000485	small GTPase mediated signal transduction	11	5.15	1.55e-05	0.0136
defense response to protozoan	6	15.53	5.13e-06	0.00094	negative regulation of signal transduction	28	2.42	2.26e-05	0.0162
positive regulation of interleukin-1 beta production	7	10.87	7.05e-06	0.00126	regulation of cell population proliferation	34	2.14	3.42e-05	0.0225
hydrogen peroxide catabolic process	5	17.92	1.76e-05	0.00274	regulation of stress fiber assembly	7	7.75	5.15e-05	0.0271
negative regulation of innate immune response	7	9.32	1.78e-05	0.00275	actin cytoskeleton organization	16	3.24	5.05e-05	0.0285
cellular response to interferon-gamma	8	7.53	1.9e-05	0.0029	leukocyte activation	16	3.05	0.000103	0.0387
positive regulation of syncytium formation by plasma membrane fusion	5	17.25	2.06e-05	0.00307	regulation of cell migration	22	2.48	0.000107	0.0391
negative regulation of viral genome replication	6	10.55	3.79e-05	0.00529	negative regulation of transcription by RNA polymerase II	21	2.47	0.000161	0.0507
positive regulation of osteoclast differentiation	5	13.7	5.55e-05	0.00706	regulation of kinase activity	19	2.62	0.000159	0.0521
brown fat cell differentiation	5	12.26	8.96e-05	0.0102
cell chemotaxis	10	4.54	0.000106	0.0113
activation of innate immune response	5	11.65	0.000112	0.0118
apoptotic mitochondrial changes	6	8.47	0.000117	0.0122
positive regulation of interferon-beta production	5	11.36	0.000124	0.0128
positive regulation of cytosolic calcium ion concentration	12	3.76	0.000124	0.0129
cellular modified amino acid metabolic process	9	4.88	0.000142	0.0144
leukocyte migration	10	4.33	0.000154	0.0153
vasodilation	5	10.35	0.000186	0.0179
cellular response to reactive oxygen species	7	6.15	0.000207	0.0194
positive regulation of adaptive immune response based on somatic recombination of immune receptors built from immunoglobulin superfamily domains	8	5.25	0.000207	0.0196
response to organic cyclic compound	18	2.65	0.000216	0.0199
cellular response to virus	5	9.71	0.000245	0.0216
regulation of I-kappaB kinase/NF-kappaB signaling	9	4.53	0.000239	0.0217
response to organonitrogen compound	20	2.46	0.000261	0.0229
long-chain fatty acid transport	5	9.51	0.000268	0.023
intrinsic apoptotic signaling pathway in response to DNA damage	6	7.17	0.000274	0.0231
positive regulation of NF-kappaB transcription factor activity	8	5	0.000282	0.0237
activation of protein kinase activity	10	4	0.000287	0.0238
negative regulation of cell population proliferation	19	2.51	0.000289	0.0239
regulation of MAP kinase activity	11	3.63	0.000316	0.0257
response to hypoxia	9	4.32	0.000334	0.0265
regulation of mitochondrial membrane potential	6	6.82	0.000353	0.0275
positive regulation of response to cytokine stimulus	5	8.63	0.000406	0.0307
metal ion transport	11	3.49	0.000444	0.0329
positive regulation of stress fiber assembly	5	8.32	0.000475	0.0346
homeostasis of number of cells	11	3.45	0.000482	0.0348
wound healing	10	3.71	0.000503	0.0357
negative regulation of apoptotic process	22	2.22	0.000522	0.0367
regulation of production of molecular mediator of immune response	8	4.46	0.000583	0.0385
regulation of blood pressure	9	3.96	0.000619	0.0405
regulation of smooth muscle cell proliferation	8	4.41	0.000628	0.0409
cellular response to tumor necrosis factor	7	5.06	0.000637	0.0412
response to hydrogen peroxide	6	5.95	0.000698	0.0444
positive regulation of smooth muscle cell migration	5	7.51	0.000732	0.0454
organophosphate metabolic process	19	2.41	0.000746	0.0461
regulation of ossification	7	4.9	0.000757	0.0466
regulation of tumor necrosis factor superfamily cytokine production	8	4.23	0.000809	0.0493
regulation of pattern recognition receptor signaling pathway	6	5.76	0.000816	0.0495
