# Supplementary material for: Transcriptional profiling of macrophages reveals distinct parasite stage-driven signatures during early infection by Leishmania donovani
Source: Sci Rep. 2022 Apr 16;12:6369. doi: 10.1038/s41598-022-10317-6 (PMC9013368; doi:10.1038/s41598-022-10317-6)
Supplement: Supplementary file 5 — Supplementary Table S3. [file 41598_2022_10317_MOESM5_ESM.xlsx]

## Sheet: Sheet1
Table S3. Upstream transcriptional regulators identified by IPA as activated or inhibited in BMDM upon infection by L. donovani amastigotes or promastigotes
Analysis	Upstream Regulator	Molecule Type	Predicted Activation State	Activation z-score	p-value of overlap	B-H corrected p-value	Target Molecules in Dataset	Mechanistic Network
Ama FC	SMAD3	transcription regulator	Activated	3.089	8.06e-05	0.00232	BCL2,BMP2,Ccl2,CCND1,CCND2,CDKN1A,CTNNB1,DUSP4,ESR1,HMOX1,ID1,JAG1,JUN,KLK3,Ly6a (includes others),MYC,PCNA,PMEPA1,PPARD,RUNX2,SPP1,TF,THBS1	306 (21)
Ama FC	MYC	transcription regulator	Activated	3.652	5.21e-05	0.00163	ABCE1,ACSS1,ADIPOR1,AFP,ALCAM,ALOX5,ANGPT2,AURKB,AXL,BCL2,BCL2A1,BCR,BIRC5,BZW2,CAD,CANX,Ccl6,CCNB1,CCNB2,CCND1,CCND2,CDCA7,CDK6,CDKN1A,COX7A2L,CPD,CTNNB1,DDX21,DUSP4,DUSP5,EMP1,FCGRT,FKBP5,Gar1,GCLC,GPC1,HDAC2,HES1,HLA-A,HMOX1,HNRNPA2B1,HNRNPH1,HNRNPU,HSP90AA1,HSPD1,HSPH1,ICAM1,ID1,IDH1,IMPA2,IPO7,IRF7,ITGAL,JUN,KDR,LDHB,LOX,Ly6a (includes others),LYZ,MAT2A,MCM6,MDM2,MITF,MTF2,MYC,NAP1L1,NBN,NCL…	375 (22)
Ama FC	WDR5	transcription regulator	Activated	2.207	2.02e-05	0.000874	CTNNB1,ESR1,KLK3,MDM2,MYC,RUNX2,SPP1	309 (13)
Ama FC	TP73	transcription regulator	Activated	2.007	1.75e-05	0.000791	AFP,ARL5C,ATM,AURKA,BCL2,BHLHE40,BIRC5,BTG2,C1R,Ccl2,Ccl6,CCNB1,CD83,CDKN1A,CDKN3,COL18A1,CTNNB1,FLT1,GPR176,GTSE1,HES1,HSPA1A/HSPA1B,JAG1,KIF22,KIT,LYZ,MCM6,MDM2,MTX3,MYC,NRP1,NUPR1,PDGFA,PDPN,PLAU,PLK2,PPP4R2,PRKDC,Serpinb6b,SPINT1,SPP1,THBS1,TNFAIP2	337 (24)
Ama FC	SIRT1	transcription regulator	Activated	3.36	1.71e-06	0.000131	AFP,Apoc1,AURKB,BCL2,BIRC5,Ccl2,CCL5,CCNB2,CCND1,CCND2,CD36,CD74,CD79B,CD83,CDKN1A,Csprs (includes others),CTNNB1,EPAS1,ESR1,GSTA3,HIVEP3,HLA-A,HLA-DQA1,HLA-DQB1,HLA-DRB5,HMOX1,ICAM1,ID1,IFITM3,IRF7,LTBP2,LY6E,MAOA,MAT2A,Ms4a6b,MYC,NF1,PCK2,PRMT3,ROCK1,RUNX2,SIRT1,SLC36A2,SLC7A11,SNRNP70	402 (24)
Ama FC	YY1	transcription regulator	Activated	2.233	6.2e-07	5.74e-05	ABCE1,ALCAM,AURKA,AURKB,BIRC5,BTG2,CBX3,CCNB1,CCNB2,CDKN1A,CENPA,DNAJB4,DNMT3A,EIF4G2,FDPS,GTF2A1,HELLS,HMOX1,ICOSLG/LOC102723996,KDR,KIF2C,KIF5B,MAT2A,MCM6,MDM2,MYC,PCNA,PDGFA,PLK1,PPP4R2,QKI,SFXN1,SRSF1,SYNCRIP,TRA2A,UHRF1,UNG	370 (27)
Ama FC	KLF4	transcription regulator	Activated	2.639	3.28e-07	3.58e-05	ADRB2,ALCAM,CCNB1,CCND1,CCND2,CD14,CDKN1A,CTNNB1,DUSP4,DUSP5,ETV1,FLT1,HES1,IFITM3,KDR,MYC,NF1,NRP1,ODC1,PRKG1,RYBP,SLC4A7,SLPI,TF,THBS1	350 (25)
Ama FC	RUNX3	transcription regulator	Inhibited	-2.414	0.000669	0.00947	BIRC5,CCND1,CDKN1A,DIP2C,ITGAL,JAG1,LOX,MYC,PCDH7,RTN1,SPP1,SPRED1,ST3GAL5,TBC1D12	281 (18)
Ama FC	SOX6	transcription regulator	Inhibited	-2.417	5.78e-05	0.00175	CCND1,CDKN1A,CTNNB1,MYC,NPM1,RUNX2	376 (27)
Ama FC	STAT1	transcription regulator	Inhibited	-2.163	9.05e-06	0.000489	ANGPT2,AXL,BIRC5,C1R,CALHM6,Ccl2,CCL5,CCND1,CCND2,CD14,CDKN1A,CFB,CSF3R,CXCR3,FCGR2B,HES1,HLA-DQA1,HLA-DRB5,ICAM1,IFITM2,IFITM3,IL18BP,IRF7,JUN,Ly6a (includes others),LY6E,MDM2,MYC,NFE2,PDGFA,PF4,PIM1,PRKCE,Slfn1,SLFN13,SMAGP,SORT1,TNFSF10,TNFSF13B	357 (21)
Ama FC	CIITA	transcription regulator	Inhibited	-2.793	1.07e-06	9.12e-05	CCND1,CD74,HLA-A,HLA-DMA,HLA-DMB,HLA-DQA1,HLA-DQB1,HLA-DRB5	196 (7)
Pro FC	KLF4	transcription regulator	Activated	2.769	0.000416	0.00778	ACOD1,ADRB2,ALCAM,CDKN1B,CTNNB1,DUSP1,DUSP4,DUSP5,GBP4,ID3,KDR,MEF2C,NF2,NOTCH1,NRP1,ODC1,SLC4A7,SLPI,SOCS1,SOD2,TF,THBS1,TXNRD1,UGDH,USP18,VIM	550 (25)
Pro FC	REL	transcription regulator	Activated	2.721	0.000366	0.007	ACSL4,ACSS2,APP,BCL2,BCL2A1,CAMK2D,CD200,CD40,CD86,CDC6,CMPK1,CXCL10,DDX11,EDARADD,EGR2,GADD45B,IFIT1B,KDR,KPNA3,MAFG,MLLT3,NFE2,NR4A1,PARP14,PFKM,PHGDH,PHIP,PLK2,RAP2A,RDH10,RSAD2,SOD2,TNF,TNFAIP3,TNFRSF13B,TNFSF10,TNFSF13B,TTC30B,VIM	454 (16)
Pro FC	SPI1	transcription regulator	Activated	3.581	0.000323	0.00648	CD180,CD79B,CDK6,Cdkn1c,CMPK2,CSF1,CXCL10,DAB2,DCSTAMP,DDX21,DUSP6,EGR2,ETS2,FCGR2B,FCGRT,FUT7,GPX1,ID2,ID3,IFI44,IFIT1,IFIT1B,IFIT2,IFIT3,IL1RN,IL7R,ISG15,KIT,MEF2C,Nolc1,OASL,PCNA,PTPN6,RSAD2,SPP1,TFEC,TNF,TNFSF10,USP18,VIM	543 (20)
Pro FC	MYC	transcription regulator	Activated	3.295	9.37e-05	0.00244	ABCB9,ABCC1,ABCC3,ABCE1,ACOD1,ACSL4,ADIPOR1,AFP,ALCAM,ANXA4,APP,ASNS,ASS1,ATF4,ATP13A2,BCL2,BCL2A1,BCR,CASP1,CAV1,Ccl6,CD274,CD86,CDK6,CDKN1B,CFLAR,CHKA,CLIC4,CPD,CTDSP1,CTNNB1,CUL1,CXCL10,CYFIP2,DDX11,DDX21,DDX5,DNMT1,DUSP1,DUSP2,DUSP4,DUSP5,DUSP6,DUSP7,EGR2,EIF4E,EMP1,ERAP1,EZR,FABP4,FCGRT,FGFR1,GADD45A,GADD45B,GBP2,GBP4,GCLC,GCLM,GPC1,GRK4,GSR,HIF1A,HIVEP2,HMOX1,HNRNPH1,HSP90AA1,HSPA9,HSPD1,HS…	481 (17)
Pro FC	SMAD3	transcription regulator	Activated	2.09	9.18e-05	0.0024	ATF4,BCL2,CTNNB1,CXCL10,DEPTOR,DOCK4,DUSP4,GADD45B,HMOX1,HSP90B1,HSPA5,ID1,ID2,ID3,INPP5D,ITGB5,JAG1,LPAR1,MMP12,MMP13,NET1,PC,PCNA,POR,RUNX2,S1PR1,SPP1,TF,THBS1,TNF,VIM	599 (22)
Pro FC	ATF4	transcription regulator	Activated	2.738	4.06e-05	0.00122	ASNS,ATF3,ATF4,ATF5,CALR,CDKN1B,CEBPB,CTNNB1,CYP27A1,DENND1B,ERO1A,FUT7,GADD45A,GCH1,GDF15,HSP90B1,HSPA5,HYOU1,JAG1,KLF9,MITF,MTHFD2,PCK2,PHGDH,Pmaip1,PRKN,SFXN5,SLC39A14,SLC7A1,SLC7A11,SOD2,TBC1D16,WFS1	517 (21)
Pro FC	CEBPB	transcription regulator	Activated	2.656	2.66e-05	0.000857	ALOX5AP,APP,ASNS,B9D1,BCL2,BCL2A1,CDC42EP3,CDC6,CDKN1B,CEBPB,CIRBP,CLEC4E,CTNNB1,CTSC,CYB5A,DAB2,DDX5,DEGS1,DYNLT1,FABP4,GADD45A,HSP90AA1,HSPD1,ID1,IGF1,IGFBP4,IL1RN,ITGAL,LAMC1,LCP2,MMP13,NDRG4,NFATC2,NRP1,ODC1,PCNA,PLA2G4A,PRKAR2B,PSMA3,PTGES,PTGS1,RCAN1,RUNX2,SBSN,SGK1,SIRT1,SLC7A1,SPP1,TF,TMEM50B,TNF,UPP1,VCAN,VIM	513 (16)
Pro FC	CEBPA	transcription regulator	Activated	2.032	2.58e-05	0.000852	ACOD1,ACSL1,ALOX5AP,ANXA1,ASNS,ASS1,ATF4,B9D1,BCL2,BCL2A1,BTG2,CCR1,CEBPB,CRADD,CSF1,DDX21,EGR2,EIF4E,FABP4,GADD45A,GCH1,HMGCR,HMOX1,HSPA5,ID1,ID2,IGF1,IGFBP4,IL1RN,ISG15,ITGAL,ITGB5,LPL,MALT1,MMP13,NF2,NFATC2,NRP1,PCNA,PGD,PLOD2,PTGS1,PTPRE,RUNX2,SBSN,SERPINB1,SOD2,SPP1,TANK,THBS1,TNFSF10,TSC22D3,VCAN	531 (20)
Pro FC	FOS	transcription regulator	Activated	2.165	1.26e-05	0.000504	ABCC1,ALAS1,ANXA4,ATF3,BCAR3,CAMK2D,CASP4,CAT,CD244,CERS4,CFLAR,CFP,CXCL10,DIO2,DNMT1,DOCK1,EGR2,EIF4G2,EZR,FABP4,Fhod1,FLRT2,FMN1,GSR,HMOX1,HSP90B1,HSPA5,IFI16,ITGA6,KITLG,LARGE1,LOX,LPL,LRP8,MAFK,MAPK6,MDM2,MMP13,NAE1,NAMPT,NET1,NPTX1,NPY,NQO1,NR4A1,OCIAD2,ODC1,PAOX,PDPN,PIK3CB,PIM1,PLA2G4A,PLK2,Pmaip1,PRDX1,PRKCE,PTCHD1,PTP4A1,PTPRO,PTS,RAPGEF3,SDC1,SELENBP1,SERPINB9,SLPI,SPP1,STK3,STX11,SULF2…	532 (19)
Pro FC	POU5F1	transcription regulator	Activated	2.809	8.44e-06	0.000366	AFP,BCL2,BCL2A1,BNIP3,CARD6,CASP1,CASP2,CASP6,CD40,CRADD,CTNNB1,CXCL10,DNMT1,DUSP1,DUSP4,DUSP5,GADD45A,GBP4,HIF1A,ID3,IGF1R,JARID2,KDM2B,KLF2,MEF2C,Meis1,MTF2,NF2,NRP1,ORAI1,SIRT1,SPP1,SRC,TF,TNF,TNFSF10,TRAF3,TXNRD1,USP18,VIM,ZFHX3	506 (16)
Pro FC	NFKB1	transcription regulator	Activated	2.493	7.51e-06	0.000334	AGO2,APP,ATP6AP2,BCL2,BCL2A1,BHLHE40,BTG2,CD40,CD86,CSF1,CXCL10,DUSP1,FCGRT,GADD45A,GNAI3,HLA-DMB,HMOX1,ICOSLG/LOC102723996,IFIT1B,IKBKG,IL1RN,ISG15,JAG1,LTC4S,MDM2,MMP13,Mx1,NAMPT,NR4A1,ORAI1,POU2F2,PTPN6,RGS1,RPS6KB1,SOD2,TANK,TNF,TNFAIP3,TNFSF10,TRAF1	495 (12)
Pro FC	RELA	transcription regulator	Activated	4.282	4.82e-06	0.000231	AFP,ALCAM,ALOX5AP,APP,ATP6AP2,BCL2,BCL2A1,BHLHE40,BTG2,CAV1,CD274,CD40,CDKN1B,CEBPB,CEMIP2,CTTN,CXCL10,DIO2,DNMT1,DOCK8,DUSP1,ERAP1,FCGRT,GCH1,GDF15,HIF1A,HMOX1,HSP90B1,ICA1,ID1,IFIT1B,IGF1,IGF1R,IL1RN,IL7R,ISG15,KIT,LTC4S,MDM2,Mx1,NAMPT,NF2,NFATC2,NOTCH1,NR4A1,ORAI1,P2RY2,Pmaip1,PRDX6,PTGES,PTPN6,RGS1,RUNX2,SOD2,TANK,TNF,TNFAIP3,TRAF1,VIM	512 (14)
Pro FC	CREB1	transcription regulator	Activated	2.432	4.27e-06	0.000207	ALAS1,ANGPTL2,ARFGEF3,ATF1,ATF3,ATF5,BCL2,BHLHE40,BNIP3,BTG2,CAPN5,CEBPB,CGREF1,CPD,CYFIP2,DIO2,DUSP1,EGR2,ENTPD1,ESD,ETV3,FRAT1,FUT7,GADD45A,GADD45B,HMGCR,HMGCS1,HMOX1,HSPA4,HSPA5,ID1,IDI1,IMPACT,KYAT1,LAYN,LPL,MARCKSL1,MCTP1,MDGA1,Meis1,MMP13,NOTCH1,NPY,NR4A1,NRP1,NRP2,OCIAD2,PCNA,PDE3B,PLA2G4A,PLCXD2,Pvr,RNFT1,SEMA4A,SERINC2,SGK1,SLC16A1,SLC18A2,SMS,SOD2,SPTY2D1,SQSTM1,SRXN1,STAC2,TF,TNF,TP53I…	513 (19)
Pro FC	NFATC2	transcription regulator	Activated	3.036	2.68e-06	0.000142	CASP4,CD274,CD40,CD86,CFLAR,CMPK2,CX3CR1,CXCL10,DAB2,EGR2,GBP4,IFIT1B,IFIT2,IFIT3,IRGM,ISG15,JARID2,LDHA,MAF,MAPK3,MDM2,MERTK,MITF,Mx2,NR4A1,OASL,PLK2,RAB10,RCAN1,RGS1,RSAD2,SLFN12L,SOCS1,SRC,TCF4,TNF,TNFSF13B,TRAF1,ZBTB32	464 (17)
Pro FC	SP1	transcription regulator	Activated	2.257	1.42e-06	8.53e-05	ACSL1,ADA,ALMS1,ASNS,ASS1,ATF3,BAG2,BCL2,CAT,CAV1,CD40,CD79B,CDK6,CDKN1B,CDKN2C,CEBPB,CIRBP,CXCL10,DNMT3A,EIF2AK2,EZR,F10,FGFR1,GDF15,GSS,HIF1A,HMGCR,HMOX1,HSD17B7,HSPA5,IFNGR1,IGF1,IGF1R,IGFBP4,ITGB3,ITGB5,KDR,KIT,LIPA,LPL,LTB4R,P2RX7,PGK1,PIM1,PLA2G4A,PLAA,PRKAR2B,PRKCE,PRKRA,PROCR,PTGS1,RRAS,RUNX2,SGK1,SIGIRR,SIRT1,SLC11A1,SLC11A2,SLC22A4,SLC2A1,SLC4A7,SLC7A1,SOCS1,SOD2,SPP1,SRC,TNF,TNFAIP3,TN…	565 (19)
Pro FC	FOXO1	transcription regulator	Activated	2.178	1.29e-06	8.1e-05	ADIPOR1,ALAS1,ANXA3,ATP6V0D2,BCL2,BCL2A1,BNIP3,C1QA,CASP2,CASP6,CAT,CAV1,CD36,CD40,CD79B,CDC42EP3,CDK5RAP3,CDKN1B,Cdkn1c,CDKN2C,CERS4,CFLAR,CXCL10,DCSTAMP,DIO2,EDNRB,EGR2,FABP4,FOXP4,GABARAPL1,GADD45A,GADD45B,Gk,GPX1,HIF1A,HMGCR,HMOX1,HSP90AB1,HSPA5,HSPD1,HYOU1,IGF1,IGF1R,IL7R,JAG1,KLF2,LCP2,LPL,ME1,NAMPT,NPY,NRP2,PAK1,PCK2,PTGS1,RUNX2,S1PR1,SERPINB1,SESN1,SFN,SGK1,SIRT1,SLC25A23,SLC25A24,SLC25A3…	534 (20)
Pro FC	IFI16	transcription regulator	Activated	2.691	1.17e-06	7.7e-05	CDKN1B,CXCL10,DDX58,GADD45A,GPX1,ID2,IFI16,IL1RN,IL7R,ISG15,KPNA1,LPL,MAP2K1,MDM2,MTHFD2,Mx1,PCNA,PIM1,RPA3,TNF	501 (19)
Pro FC	IRF7	transcription regulator	Activated	5.299	1.17e-06	7.7e-05	ATF4,CASP4,CCRL2,CD40,CMPK2,CXCL10,DDX58,DNAJA1,GBP4,IFI16,IFI44,IFIH1,IFIT1,IFIT1B,IFIT2,IFIT3,IFITM2,Igtp,IRGM,Irgm1,ISG15,Mx1,Mx2,NAMPT,NT5C3A,OASL,PARP14,PHF11,RSAD2,SOCS1,TNFSF10,TNFSF13B,TPST1,TRAF1,Trim30a/Trim30d,USP18	320 (15)
Pro FC	STAT2	transcription regulator	Activated	2.614	8.42e-07	6.05e-05	BCL2,CAV1,CD40,CD86,CXCL10,GBP6,IFIT1,IFIT1B,IFIT2,IFIT3,IFITM2,ISG15,Mx1,RSAD2,SOCS1,ST13,TNF,TNFSF10,USP18	363 (16)
Pro FC	NFE2L2	transcription regulator	Activated	5.545	4.63e-07	3.99e-05	ABCB4,ABCC1,ABCC3,AKR7A2,ALAS1,ATF3,ATF4,ATP6V0D2,BCL2,BNIP3,CAT,CD36,CD86,CDKN2C,CUL1,CXCL10,DCSTAMP,DNAJB11,EIF4G2,ESD,F10,FABP4,GBE1,GCLC,GCLM,GPX1,GSPT1,GSR,GSS,GSTA3,GSTM1,GSTT2/GSTT2B,HIPK2,HMOX1,HSP90AA1,HSP90AB1,HSP90B1,HSPA9,HYOU1,IFRD1,IKBKG,IL1RN,LPL,MAFG,ME1,MEF2C,NAT8B,NQO1,PDIA3,PGD,PHGDH,Pmaip1,PRDX1,PSMD1,PSMD11,PSMD12,PSMD14,PSMD7,PTPRO,RARS1,RRS1,SLC2A1,SLC30A4,SLC7A11,SOD2,SQST…	436 (17)
Pro FC	EPAS1	transcription regulator	Activated	4.24	1.08e-07	1.16e-05	BCL2,BHLHE40,BNIP3,C1QA,CAT,CAV1,CCR2,CD274,CEBPB,CHKA,CORO1A,DUSP7,EGLN3,ENO2,FABP4,FMO5,GADD45B,GBE1,GPX1,HIF1A,HILPDA,HMGCS1,HSPA4,HSPA5,ITGB3,KDR,LDHA,LOX,LPL,MMP13,MYO7A,NAMPT,NEK8,NOTCH1,PFKFB3,PGF,PLOD2,SLC11A2,SLC2A1,SLC40A1,SLC6A8,SOD2,TNFAIP3	540 (22)
Pro FC	IRF3	transcription regulator	Activated	5.269	6.57e-08	7.67e-06	ANXA4,CCRL2,CD274,CD40,CD86,CLIC4,CMPK2,CXCL10,Cxcl3,DDX58,EIF2AK2,IFI16,IFI44,IFIH1,IFIT1,IFIT1B,IFIT2,IFIT3,Igtp,IRGM,Irgm1,ISG15,Mx1,Mx2,NLRC5,NT5C3A,OASL,PARP14,PHF11,Pmaip1,RASA1,RSAD2,TNF,TNFAIP3,TNFSF10,TPST1,Trim30a/Trim30d,USP18,VIM	249 (14)
Pro FC	STAT1	transcription regulator	Activated	4.077	5.22e-08	6.54e-06	ABCB9,ACOD1,CASP1,CASP2,CASP4,CASP6,CCRL2,CD274,CD40,CD86,CDKN1B,CMPK2,CX3CR1,CXCL10,CXCR3,DCSTAMP,EGLN3,EIF2AK2,FCGR2B,GBP2,GBP4,GBP6,HERC6,HIF1A,HTRA1,IFI16,IFI44,IFIH1,IFIT1,IFIT1B,IFIT2,IFIT3,IFITM2,IGF1,IGF1R,Igtp,Irgm1,ISG15,MDM2,Mx1,Mx2,NEURL3,NFE2,NLRC5,OASL,PIM1,PRKCE,RSAD2,SLAMF8,SLFN12L,SLFN13,SLFN5,SMAGP,SOCS1,Tgtp1/Tgtp2,TNF,TNFSF10,TNFSF13B,ULK1,USP18	409 (16)
Pro FC	TRIM24	transcription regulator	Inhibited	-3.969	0.000339	0.00665	CMPK2,CXCL10,DDX58,FAM110B,FLRT3,GBP2,GBP4,HERC6,IFI44,IFIH1,IFIT1B,IFIT2,IFIT3,IFNGR1,Igtp,IRGM,Irgm1,ISG15,OASL,PHF11,SOCS1,SPP1,TGFBI,Tgtp1/Tgtp2,TRIM6-TRIM34,USP18	216 (10)
Pro FC	FOXP3	transcription regulator	Inhibited	-2.266	0.000199	0.00435	ANXA1,BCL2,CCR2,CD101,DUSP4,DUSP6,ENTPD1,ID2,IL7R,MAF,NRP1,PDE3B,PIM2,Pmaip1,RGS1,TNF,TNFAIP3,TONSL,USP21	320 (12)
Pro FC	SIRT1	transcription regulator	Inhibited	-2.698	3.22e-08	4.61e-06	AFP,ANXA4,Apoc1,BCL2,BNIP3,CAT,CAV1,CD36,CD79B,CDKN1B,CDKN2C,CEBPB,CFLAR,CMPK2,CORO1A,Csprs (includes others),CTNNB1,DDX58,ERO1A,FABP4,FGFR1,GABARAPL1,GADD45A,GBP6,GSTA3,GSTM1,HIF1A,HIVEP3,HMGCR,HMOX1,ID1,IFI44,IFIT1B,IFIT3,IGF1,IGF1R,Igtp,IRGM,Irgm1,KDM2B,KIF5C,KLF2,MADD,MEF2C,MMP13,Ms4a6b,MTHFD1L,NEDD4L,NLRC5,NPY,P3H3,PARP14,PC,PCK2,Pmaip1,PRMT3,RSAD2,RUNX2,SIRT1,SLC36A2,SLC43A3,SLC7A11,SOD2,Tg…	614 (22)
